# Supplementary material for: Exploration of the ubiquitination-related molecular classification and signature to predict the survival and immune microenvironment in colon cancer
Source: Front Genet. 2024 Aug 29;15:1292249. doi: 10.3389/fgene.2024.1292249 (PMC11390591; doi:10.3389/fgene.2024.1292249)
Supplement: Supplementary file 2 [file Table1.XLSX]

## Sheet: iUUCD
iUUCD ID	Ensemble Gene ID	UniProt Accession	Gene Name
IUUC-Hsa-045982	ENSG00000130985.16	P22314	UBA1; A1S9T; UBE1	Homo sapiens
IUUC-Hsa-045849	ENSG00000144744.16	Q8TBC4	UBA3; UBE1C	Homo sapiens
IUUC-Hsa-046777	ENSG00000081307.12	Q9GZZ9	UBA5; UBE1DC1	Homo sapiens
IUUC-Hsa-046498	ENSG00000182179.11	P41226	UBA7; UBE1L; UBE2	Homo sapiens
IUUC-Hsa-046007	ENSG00000033178.12	A0AVT1	UBA6; MOP4; UBE1L2	Homo sapiens
IUUC-Hsa-046563	ENSG00000159593.14	Q13564	NAE1; APPBP1; HPP1	Homo sapiens
IUUC-Hsa-046731	ENSG00000142230.11	Q9UBE0	SAE1; AOS1; SUA1; UBLE1A	Homo sapiens
IUUC-Hsa-046068	ENSG00000126261.12	Q9UBT2	UBA2; SAE2; UBLE1B; HRIHFB2115	Homo sapiens
IUUC-Hsa-046183	ENSG00000197548.12	O95352	ATG7; APG7L	Homo sapiens
IUUC-Hsa-046449	ENSG00000144848.10	Q9NT62	ATG3; APG3; APG3L	Homo sapiens
IUUC-Hsa-045777	ENSG00000152348.15	Q9H0Y0	ATG10; APG10L; PP12616	Homo sapiens
IUUC-Hsa-046798	ENSG00000177414.13	Q5VVX9	UBE2U	Homo sapiens
IUUC-Hsa-046464	ENSG00000170035.15	Q969T4	UBE2E3; UBCE4; UBCH9	Homo sapiens
IUUC-Hsa-046710	ENSG00000104343.19	Q96B02	UBE2W; UBC16	Homo sapiens
IUUC-Hsa-046157	ENSG00000109332.19	P61077	UBE2D3; UBC5C; UBCH5C	Homo sapiens
IUUC-Hsa-046496	ENSG00000198833.6	Q9Y385	UBE2J1; NCUBE1; CGI-76; HSPC153; HSPC205	Homo sapiens
IUUC-Hsa-046767	ENSG00000182247.9	Q96LR5	UBE2E2; UBCH8	Homo sapiens
IUUC-Hsa-046339	ENSG00000115760.13	Q9NR09	BIRC6; KIAA1289	Homo sapiens
IUUC-Hsa-045885	ENSG00000131508.15	P62837	UBE2D2; PUBC1; UBC4; UBC5B; UBCH4; UBCH5B	Homo sapiens
IUUC-Hsa-046638	ENSG00000132388.12	P62253	UBE2G1; UBE2G	Homo sapiens
IUUC-Hsa-045951	ENSG00000072401.14	P51668	UBE2D1; SFT; UBC5A; UBCH5; UBCH5A	Homo sapiens
IUUC-Hsa-046383	ENSG00000077721.15	P49459	UBE2A; RAD6A	Homo sapiens
IUUC-Hsa-046513	ENSG00000077152.9	Q9NPD8	UBE2T; HSPC150; PIG50	Homo sapiens
IUUC-Hsa-046207	ENSG00000159202.17	Q9H832	UBE2Z; HOYS7	Homo sapiens
IUUC-Hsa-046216	ENSG00000175063.16	O00762	UBE2C; UBCH10	Homo sapiens
IUUC-Hsa-046248	ENSG00000103275.19	P63279	UBE2I; UBC9; UBCE9	Homo sapiens
IUUC-Hsa-046545	ENSG00000186591.11	P62256	UBE2H	Homo sapiens
IUUC-Hsa-046693	ENSG00000160087.20	Q8N2K1	UBE2J2; NCUBE2	Homo sapiens
IUUC-Hsa-046369	ENSG00000184787.18	P60604	UBE2G2	Homo sapiens
IUUC-Hsa-046287	ENSG00000185651.14	P68036	UBE2L3; UBCE7; UBCH7	Homo sapiens
IUUC-Hsa-046126	ENSG00000175931.12	Q9C0C9	UBE2O; KIAA1734	Homo sapiens
IUUC-Hsa-045881	ENSG00000177889.9	P61088	UBE2N; BLU	Homo sapiens
IUUC-Hsa-046576	ENSG00000170142.11	P51965	UBE2E1; UBCH6	Homo sapiens
IUUC-Hsa-046811	ENSG00000160714.9	Q7Z7E8	UBE2Q1; NICE5; UBE2Q; PRO3094	Homo sapiens
IUUC-Hsa-045943	ENSG00000156587.15	O14933	UBE2L6; UBCH8	Homo sapiens
IUUC-Hsa-046664	ENSG00000184182.18	Q969M7	UBE2F; NCE2	Homo sapiens
IUUC-Hsa-046577	ENSG00000140367.11	Q8WVN8	UBE2Q2	Homo sapiens
IUUC-Hsa-046239	ENSG00000119048.7	P63146	UBE2B; RAD6B	Homo sapiens
IUUC-Hsa-046058	ENSG00000108106.13	Q16763	UBE2S; E2EPF; OK/SW-cl.73	Homo sapiens
IUUC-Hsa-046611	ENSG00000107341.4	Q712K3	UBE2R2; CDC34B; UBC3B	Homo sapiens
IUUC-Hsa-046490	ENSG00000078140.13	P61086	UBE2K; HIP2; LIG	Homo sapiens
IUUC-Hsa-046026	ENSG00000130725.7	P61081	UBE2M; UBC12	Homo sapiens
IUUC-Hsa-045934	ENSG00000078967.12	Q9Y2X8	UBE2D4; UBCH5D	Homo sapiens
IUUC-Hsa-046245	ENSG00000099804.8	P49427	CDC34; UBCH3; UBE2R1	Homo sapiens
IUUC-Hsa-046626	ENSG00000236444.4	A0A1B0GUS4	UBE2L5P; hCG_1789360	Homo sapiens
IUUC-Hsa-046388	ENSG00000276380.2	Q5JXB2	UBE2NL	Homo sapiens
IUUC-Hsa-045818	ENSG00000258677.2	H3BMM0	RP11-463D19.2	Homo sapiens
IUUC-Hsa-046699	ENSG00000169139.11	Q15819	UBE2V2; MMS2; UEV2	Homo sapiens
IUUC-Hsa-045659	ENSG00000244687.11	Q13404	UBE2V1; CROC1; UBE2V; UEV1; P/OKcl.19	Homo sapiens
IUUC-Hsa-046686	ENSG00000074319.12	Q99816	TSG101	Homo sapiens
IUUC-Hsa-046426	ENSG00000124208.16	I3L0A0	TMEM189-UBE2V1; hCG_2044781	Homo sapiens
IUUC-Hsa-046948	ENSG00000143222.11	Q9Y3C8	UFC1; CGI-126; HSPC155	Homo sapiens
IUUC-Hsa-046997	ENSG00000243335.8	Q9UJ41	KCTD7; RABGEF1; RABEX5	Homo sapiens
IUUC-Hsa-046071	ENSG00000118503.14	P21580	TNFAIP3; OTUD7C; A20	Homo sapiens
IUUC-Hsa-045879	ENSG00000092148.12	Q9ULT8	HECTD1; KIAA1131	Homo sapiens
IUUC-Hsa-046297	ENSG00000092140.14	Q7L622	G2E3; KIAA1333	Homo sapiens
IUUC-Hsa-046331	ENSG00000173064.11	Q9Y4D8	HECTD4; C12orf51; KIAA0614	Homo sapiens
IUUC-Hsa-045941	ENSG00000104517.12	O95071	UBR5; EDD; EDD1; HYD; KIAA0896	Homo sapiens
IUUC-Hsa-046544	ENSG00000123124.13	Q9H0M0	WWP1	Homo sapiens
IUUC-Hsa-046479	ENSG00000069869.15	P46934	NEDD4; KIAA0093; NEDD4-1; PIG53	Homo sapiens
IUUC-Hsa-046516	ENSG00000103657.13	Q15751	HERC1	Homo sapiens
IUUC-Hsa-045660	ENSG00000151148.13	Q7Z3V4	UBE3B	Homo sapiens
IUUC-Hsa-046066	ENSG00000138641.15	Q15034	HERC3; KIAA0032	Homo sapiens
IUUC-Hsa-045968	ENSG00000049759.17	Q96PU5	NEDD4L; KIAA0439; NEDL3	Homo sapiens
IUUC-Hsa-045727	ENSG00000114062.18	Q05086	UBE3A; E6AP; EPVE6AP; HPVE6A	Homo sapiens
IUUC-Hsa-045730	ENSG00000002746.14	Q76N89	HECW1; KIAA0322; NEDL1	Homo sapiens
IUUC-Hsa-046772	ENSG00000148634.15	Q5GLZ8	HERC4; KIAA1593	Homo sapiens
IUUC-Hsa-046562	ENSG00000126107.14	Q5T447	HECTD3	Homo sapiens
IUUC-Hsa-046938	ENSG00000118420.16	Q7Z6J8	UBE3D; C6orf157; H10BH; UBE2CBP	Homo sapiens
IUUC-Hsa-045878	ENSG00000198742.9	Q9HCE7	SMURF1; KIAA1625	Homo sapiens
IUUC-Hsa-046148	ENSG00000198373.12	O00308	WWP2	Homo sapiens
IUUC-Hsa-046082	ENSG00000119682.16	O15033	AREL1; KIAA0317	Homo sapiens
IUUC-Hsa-045880	ENSG00000009335.17	Q15386	UBE3C; KIAA0010; KIAA10	Homo sapiens
IUUC-Hsa-046879	ENSG00000086758.15	Q7Z6Z7	HUWE1; KIAA0312; KIAA1578; UREB1; HSPC272	Homo sapiens
IUUC-Hsa-045786	ENSG00000165338.16	Q5U5R9	HECTD2	Homo sapiens
IUUC-Hsa-046147	ENSG00000153827.13	Q14669	TRIP12; KIAA0045; ULF	Homo sapiens
IUUC-Hsa-046342	ENSG00000138646.8	Q9UII4	HERC5; CEB1; CEBP1	Homo sapiens
IUUC-Hsa-046396	ENSG00000138642.14	Q8IVU3	HERC6	Homo sapiens
IUUC-Hsa-045731	ENSG00000085382.11	Q8IYU2	HACE1; KIAA1320	Homo sapiens
IUUC-Hsa-046564	ENSG00000078747.13	Q96J02	ITCH	Homo sapiens
IUUC-Hsa-046726	ENSG00000108854.15	Q9HAU4	SMURF2	Homo sapiens
IUUC-Hsa-045995	ENSG00000128731.15	O95714	HERC2	Homo sapiens
IUUC-Hsa-046219	ENSG00000138411.10	Q9P2P5	HECW2; KIAA1301; NEDL2	Homo sapiens
IUUC-Hsa-046487	ENSG00000276802.2		HERC2	Homo sapiens
IUUC-Hsa-045941	ENSG00000104517.12	O95071	UBR5; EDD; EDD1; HYD; KIAA0896	Homo sapiens
IUUC-Hsa-046955	ENSG00000127481.14	Q5T4S7	UBR4; KIAA0462; KIAA1307; RBAF600; ZUBR1	Homo sapiens
IUUC-Hsa-046343	ENSG00000024048.10	Q8IWV8	UBR2; C6orf133; KIAA0349	Homo sapiens
IUUC-Hsa-046753	ENSG00000159459.11	Q8IWV7	UBR1	Homo sapiens
IUUC-Hsa-046876	ENSG00000034677.12	Q9NV58	RNF19A; RNF19	Homo sapiens
IUUC-Hsa-046941	ENSG00000011275.18	Q9NWF9	RNF216; TRIAD3; UBCE7IP1; ZIN	Homo sapiens
IUUC-Hsa-046887	ENSG00000013561.17	Q9UBS8	RNF14; ARA54; HRIHFB2038	Homo sapiens
IUUC-Hsa-045718	ENSG00000166233.13	Q9Y4X5	ARIH1; ARI; MOP6; UBCH7BP; HUSSY-27	Homo sapiens
IUUC-Hsa-045958	ENSG00000116514.16	Q6ZMZ0	RNF19B; IBRDC3; NKLAM	Homo sapiens
IUUC-Hsa-046016	ENSG00000185345.18	O60260	PARK2; PRKN	Homo sapiens
IUUC-Hsa-046712	ENSG00000177479.19	O95376	ARIH2; ARI2; TRIAD1; HT005	Homo sapiens
IUUC-Hsa-045738	ENSG00000125826.19	Q9BYM8	RBCK1; C20orf18; RNF54; UBCE7IP3; XAP3; XAP4	Homo sapiens
IUUC-Hsa-046269	ENSG00000092098.16	Q96EP0	RNF31; ZIBRA; HOIP	Homo sapiens
IUUC-Hsa-046209	ENSG00000001629.9	Q9P2G1	ANKIB1; KIAA1386	Homo sapiens
IUUC-Hsa-046928	ENSG00000137393.9	Q7Z419	RNF144B; IBRDC2; P53RFP	Homo sapiens
IUUC-Hsa-046690	ENSG00000112659.13	Q8IWT3	CUL9; H7AP1; KIAA0708; PARC	Homo sapiens
IUUC-Hsa-136376	ENSG00000151692.14	P50876	RNF144A; KIAA0161; RNF144; UBCE7IP4	Homo sapiens
IUUC-Hsa-045703	ENSG00000278644.2	P35227	PCGF2; MEL18; RNF110; ZNF144	Homo sapiens
IUUC-Hsa-046236	ENSG00000276043.4	Q96T88	UHRF1; ICBP90; NP95; RNF106	Homo sapiens
IUUC-Hsa-046155	ENSG00000275618.2	Q9NZS9	BFAR; BAR; RNF47	Homo sapiens
IUUC-Hsa-045665	ENSG00000269897.5	P35226	COMMD3-BMI1; BMI1; PCGF4; RNF51	Homo sapiens
IUUC-Hsa-046263	ENSG00000099785.10	Q9P0N8	MARCH2; RNF172; HSPC240	Homo sapiens
IUUC-Hsa-046765	ENSG00000130726.11	Q13263	TRIM28; KAP1; RNF96; TIF1B	Homo sapiens
IUUC-Hsa-045854	ENSG00000078043.15	O75928	PIAS2; PIASX	Homo sapiens
IUUC-Hsa-046140	ENSG00000173821.19	Q63HN8	RNF213; ALO17; C17orf27; KIAA1554; KIAA1618; MYSTR	Homo sapiens
IUUC-Hsa-045780	ENSG00000265491.4	Q9Y4L5	RNF115; ZNF364	Homo sapiens
IUUC-Hsa-046476	ENSG00000108523.15	Q9H6Y7	RNF167; LP2254	Homo sapiens
IUUC-Hsa-046268	ENSG00000141552.17	Q9NYG5	ANAPC11; HSPC214	Homo sapiens
IUUC-Hsa-046957	ENSG00000131323.14	Q13114	TRAF3; CAP1; CRAF1	Homo sapiens
IUUC-Hsa-046529	ENSG00000157450.15	Q6ZNA4	RNF111	Homo sapiens
IUUC-Hsa-046012	ENSG00000178498.15	Q8N9I9	DTX3; RNF154	Homo sapiens
IUUC-Hsa-046588	ENSG00000101236.16	Q9Y225	RNF24	Homo sapiens
IUUC-Hsa-046484	ENSG00000183579.15	Q9ULT6	ZNRF3; KIAA1133; RNF203	Homo sapiens
IUUC-Hsa-046977	ENSG00000005810.17	O75592	MYCBP2; KIAA0916; PAM	Homo sapiens
IUUC-Hsa-046691	ENSG00000120925.14	Q96K19	RNF170	Homo sapiens
IUUC-Hsa-046349	ENSG00000175104.14	Q9Y4K3	TRAF6; RNF85	Homo sapiens
IUUC-Hsa-046416	ENSG00000110171.18	O75382	TRIM3; BERP; RNF22; RNF97	Homo sapiens
IUUC-Hsa-046905	ENSG00000146373.16	Q8TC41	RNF217; C6orf172; IBRDC1	Homo sapiens
IUUC-Hsa-046224	ENSG00000113269.13	Q86XS8	RNF130	Homo sapiens
IUUC-Hsa-046593	ENSG00000170153.10	Q9ULK6	RNF150; KIAA1214	Homo sapiens
IUUC-Hsa-046523	ENSG00000197530.12	Q96AX9	MIB2; SKD; ZZANK1	Homo sapiens
IUUC-Hsa-046201	ENSG00000145416.13	Q8TCQ1	MARCH1; RNF171	Homo sapiens
IUUC-Hsa-046401	ENSG00000180537.12	Q8N6D2	RNF182	Homo sapiens
IUUC-Hsa-045953	ENSG00000173838.11	Q8NA82	MARCH10; RNF190	Homo sapiens
IUUC-Hsa-046046	ENSG00000228405.5	Q99942	RNF5; G16; NG2; RMA1	Homo sapiens
IUUC-Hsa-046051	ENSG00000124900.12	Q9BSJ1	TRIM51; SPRYD5	Homo sapiens
IUUC-Hsa-046657	ENSG00000157911.9	O60683	PEX10; RNF69	Homo sapiens
IUUC-Hsa-046979	ENSG00000224168.9	Q9BZY9	TRIM31; C6orf13; RNF	Homo sapiens
IUUC-Hsa-046501	ENSG00000105879.11	Q75N03	CBLL1; HAKAI; RNF188	Homo sapiens
IUUC-Hsa-046497	ENSG00000230230.7	Q12899	TRIM26; RNF95; ZNF173	Homo sapiens
IUUC-Hsa-045978	ENSG00000228001.8	Q6P9F5	TRIM40; RNF35	Homo sapiens
IUUC-Hsa-046029	ENSG00000234495.7	P14373	TRIM27; RFP; RNF76	Homo sapiens
IUUC-Hsa-046355	ENSG00000223638.3	A6NLU0	RFPL4A; RFPL4; RNF210	Homo sapiens
IUUC-Hsa-046851	ENSG00000072609.17	Q96EP1	CHFR; RNF196	Homo sapiens
IUUC-Hsa-046600	ENSG00000178809.11	Q86UV7	TRIM73; TRIM50B	Homo sapiens
IUUC-Hsa-045685	ENSG00000089234.15	Q7Z569	BRAP; RNF52	Homo sapiens
IUUC-Hsa-045680	ENSG00000226788.3	Q06587	RING1; RNF1	Homo sapiens
IUUC-Hsa-045719	ENSG00000224994.9	Q9HCM9	TRIM39; RNF23; TFP	Homo sapiens
IUUC-Hsa-046883	ENSG00000136536.14	Q9H992	MARCH7; AXOT; RNF177	Homo sapiens
IUUC-Hsa-045983	ENSG00000108375.12	Q68DV7	RNF43	Homo sapiens
IUUC-Hsa-046893	ENSG00000186951.16	Q07869	PPARA; NR1C1; PPAR	Homo sapiens
IUUC-Hsa-046606	ENSG00000102858.12	O60291	MGRN1; KIAA0544; RNF156	Homo sapiens
IUUC-Hsa-045811	ENSG00000182670.13	P53804	TTC3; DCRR1; RNF105; TPRD	Homo sapiens
IUUC-Hsa-046298	ENSG00000100814.17	Q9NPC3	CCNB1IP1; C14orf18; HEI10	Homo sapiens
IUUC-Hsa-045936	ENSG00000165406.15	Q5T0T0	MARCH8; MIR; RNF178	Homo sapiens
IUUC-Hsa-046400	ENSG00000108395.13	O94972	TRIM37; KIAA0898; MUL; POB1	Homo sapiens
IUUC-Hsa-045973	ENSG00000131788.15	Q9Y6X2	PIAS3	Homo sapiens
IUUC-Hsa-045960	ENSG00000082996.19	O43567	RNF13; RZF	Homo sapiens
IUUC-Hsa-046491	ENSG00000212864.3	Q9H0X6	RNF208	Homo sapiens
IUUC-Hsa-047016	ENSG00000198862.13	O94822	LTN1; C21orf10; C21orf98; KIAA0714; RNF160; ZNF294; HSPC087	Homo sapiens
IUUC-Hsa-046462	ENSG00000155827.11	Q5VTR2	RNF20; BRE1A	Homo sapiens
IUUC-Hsa-045752	ENSG00000164197.11	Q86T96	RNF180	Homo sapiens
IUUC-Hsa-045988	ENSG00000206557.5	Q2Q1W2	TRIM71; LIN41	Homo sapiens
IUUC-Hsa-046951	ENSG00000168936.10	A0AVI4	TMEM129	Homo sapiens
IUUC-Hsa-045947	ENSG00000101871.14	O15344	MID1; FXY; RNF59; TRIM18; XPRF	Homo sapiens
IUUC-Hsa-046006	ENSG00000121236.20	Q9C030	TRIM6; RNF89	Homo sapiens
IUUC-Hsa-046379	ENSG00000138100.13	Q9BYV2	TRIM54; MURF; MURF3; RNF30	Homo sapiens
IUUC-Hsa-046573	ENSG00000132256.18	Q9C035	TRIM5; RNF88	Homo sapiens
IUUC-Hsa-046363	ENSG00000132274.15	Q8IYM9	TRIM22; RNF94; STAF50	Homo sapiens
IUUC-Hsa-046870	ENSG00000086102.18	Q12986	NFX1; NFX2	Homo sapiens
IUUC-Hsa-046412	ENSG00000162298.17	Q86TM6	SYVN1; HRD1; KIAA1810	Homo sapiens
IUUC-Hsa-046485	ENSG00000178828.6	Q9NXI6	RNF186	Homo sapiens
IUUC-Hsa-046304	ENSG00000181191.11	Q8NG27	PJA1; RNF70	Homo sapiens
IUUC-Hsa-045762	ENSG00000158022.6	Q969Q1	TRIM63; IRF; MURF1; RNF28; SMRZ	Homo sapiens
IUUC-Hsa-046653	ENSG00000119401.10	Q13049	TRIM32; HT2A	Homo sapiens
IUUC-Hsa-046662	ENSG00000056586.15	Q9HBD1	RC3H2; MNAB; RNF164	Homo sapiens
IUUC-Hsa-046249	ENSG00000112130.16	O76064	RNF8; KIAA0646	Homo sapiens
IUUC-Hsa-046343	ENSG00000024048.10	Q8IWV8	UBR2; C6orf133; KIAA0349	Homo sapiens
IUUC-Hsa-047000	ENSG00000125352.5	O15541	RNF113A; RNF113; ZNF183	Homo sapiens
IUUC-Hsa-046022	ENSG00000101966.12	P98170	XIAP; API3; BIRC4; IAP3	Homo sapiens
IUUC-Hsa-046736	ENSG00000156374.14	Q9BYE7	PCGF6; MBLR; RNF134	Homo sapiens
IUUC-Hsa-046831	ENSG00000214357.8	A8MQ27	NEURL1B; NEURL3	Homo sapiens
IUUC-Hsa-045790	ENSG00000118518.15	Q9NTX7	RNF146	Homo sapiens
IUUC-Hsa-046163	ENSG00000135870.11	Q5TC82	RC3H1; KIAA2025; RNF198	Homo sapiens
IUUC-Hsa-045853	ENSG00000143207.19	Q8NHY2	RFWD2; COP1; RNF200	Homo sapiens
IUUC-Hsa-046100	ENSG00000121481.10	Q99496	RNF2; BAP1; DING; HIPI3; RING1B	Homo sapiens
IUUC-Hsa-046172	ENSG00000146414.15	Q149N8	SHPRH; KIAA2023	Homo sapiens
IUUC-Hsa-046950	ENSG00000198625.12	O15151	MDM4; MDMX	Homo sapiens
IUUC-Hsa-046085	ENSG00000162931.11	Q9Y577	TRIM17; RBCC; RNF16; TERF	Homo sapiens
IUUC-Hsa-046308	ENSG00000185619.18	Q3KNV8	PCGF3; RNF3; RNF3A	Homo sapiens
IUUC-Hsa-046468	ENSG00000137522.17	Q9H920	RNF121	Homo sapiens
IUUC-Hsa-046040	ENSG00000198919.12	Q86Y13	DZIP3; KIAA0675	Homo sapiens
IUUC-Hsa-046194	ENSG00000169189.16	Q8WV22	NSMCE1; HSPC333; HSPC337	Homo sapiens
IUUC-Hsa-046299	ENSG00000170633.16	Q969K3	RNF34	Homo sapiens
IUUC-Hsa-046514	ENSG00000198961.9	O43164	PJA2; KIAA0438; RNF131	Homo sapiens
IUUC-Hsa-045991	ENSG00000168411.13	Q6PCD5	RFWD3; RNF201	Homo sapiens
IUUC-Hsa-045844	ENSG00000197579.7	Q9NS56	TOPORS; LUN; TP53BPL	Homo sapiens
IUUC-Hsa-046302	ENSG00000198060.9	Q9NX47	MARCH5; RNF153	Homo sapiens
IUUC-Hsa-046261	ENSG00000197329.11	Q96FA3	PELI1; PRISM	Homo sapiens
IUUC-Hsa-046169	ENSG00000197323.11	Q9UPN9	TRIM33; KIAA1113; RFG7; TIF1G	Homo sapiens
IUUC-Hsa-046086	ENSG00000012048.20	P38398	BRCA1; RNF53	Homo sapiens
IUUC-Hsa-046161	ENSG00000112343.10	O00635	TRIM38; RNF15; RORET	Homo sapiens
IUUC-Hsa-046307	ENSG00000164751.14	P28328	PEX2; PAF1; PMP3; PMP35; PXMP3; RNF72	Homo sapiens
IUUC-Hsa-046869	ENSG00000007944.14	Q8WY64	MYLIP; BZF1; IDOL; BM-023; PP5242	Homo sapiens
IUUC-Hsa-046357	ENSG00000196470.11	Q8IUQ4	SIAH1; HUMSIAH	Homo sapiens
IUUC-Hsa-046345	ENSG00000204977.9	O60858	TRIM13; LEU5; RFP2; RNF77	Homo sapiens
IUUC-Hsa-046707	ENSG00000146833.15	Q9C037	TRIM4; RNF87	Homo sapiens
IUUC-Hsa-045704	ENSG00000187147.17	Q5VTB9	RNF220; C1orf164	Homo sapiens
IUUC-Hsa-046123	ENSG00000258588.3	Q9BYJ4	TRIM6-TRIM34; TRIM34; IFP1; RNF21	Homo sapiens
IUUC-Hsa-046849	ENSG00000122257.18	Q7Z6E9	RBBP6; P2PR; PACT; RBQ1; My038	Homo sapiens
IUUC-Hsa-046548	ENSG00000127870.16	Q9Y252	RNF6; SPG2	Homo sapiens
IUUC-Hsa-046402	ENSG00000181852.17	Q9H4P4	RNF41; FLRF; NRDP1; SBBI03	Homo sapiens
IUUC-Hsa-046785	ENSG00000122779.17	O15164	TRIM24; RNF82; TIF1; TIF1A	Homo sapiens
IUUC-Hsa-046346	ENSG00000187566.4	Q6VVB1	NHLRC1; EPM2B	Homo sapiens
IUUC-Hsa-046802	ENSG00000188050.2	Q8WVZ7	RNF133	Homo sapiens
IUUC-Hsa-046365	ENSG00000109654.14	Q9C040	TRIM2; KIAA0517; RNF86	Homo sapiens
IUUC-Hsa-046738	ENSG00000180628.14	Q86SE9	PCGF5; RNF159	Homo sapiens
IUUC-Hsa-046894	ENSG00000186187.11	Q8ND25	ZNRF1; NIN283	Homo sapiens
IUUC-Hsa-046475	ENSG00000163462.17	Q7Z4K8	TRIM46; TRIFIC	Homo sapiens
IUUC-Hsa-046661	ENSG00000108175.16	Q9ULJ6	ZMIZ1; KIAA1224; RAI17; ZIMP10	Homo sapiens
IUUC-Hsa-046039	ENSG00000146755.10	Q86XT4	TRIM50; TRIM50A	Homo sapiens
IUUC-Hsa-045776	ENSG00000131263.12	Q9NVW2	RLIM; RNF12	Homo sapiens
IUUC-Hsa-047015	ENSG00000183654.8	A6NNE9	2022-03-11	Homo sapiens
IUUC-Hsa-046651	ENSG00000183763.8	Q9BWF2	TRAIP; RNF206; TRIP	Homo sapiens
IUUC-Hsa-046550	ENSG00000181481.13	Q8IUD6	RNF135; L13	Homo sapiens
IUUC-Hsa-046786	ENSG00000164068.15	Q5XPI4	RNF123; KPC1; FP1477	Homo sapiens
IUUC-Hsa-046117	ENSG00000131653.12	Q6Q0C0	TRAF7; RFWD1; RNF119	Homo sapiens
IUUC-Hsa-045707	ENSG00000138942.15	Q96GF1	RNF185	Homo sapiens
IUUC-Hsa-046729	ENSG00000022840.15	Q8N5U6	RNF10; KIAA0262; RIE2	Homo sapiens
IUUC-Hsa-045732	ENSG00000103549.21	O75150	RNF40; BRE1B; KIAA0661	Homo sapiens
IUUC-Hsa-045737	ENSG00000163743.13	Q96PM5	RCHY1; ARNIP; CHIMP; PIRH2; RNF199; ZNF363	Homo sapiens
IUUC-Hsa-045716	ENSG00000091073.19	Q86UW9	DTX2; KIAA1528; RNF58	Homo sapiens
IUUC-Hsa-046232	ENSG00000175809.5	Q8N7E2	ZNF645	Homo sapiens
IUUC-Hsa-046865	ENSG00000148356.13	Q6UWE0	LRSAM1; TAL; UNQ6496/PRO21356	Homo sapiens
IUUC-Hsa-046291	ENSG00000180233.10	Q8NHG8	ZNRF2; RNF202	Homo sapiens
IUUC-Hsa-046533	ENSG00000177238.13	Q6ZMU5	TRIM72; MG53	Homo sapiens
IUUC-Hsa-046763	ENSG00000174516.14	Q8N2H9	PELI3	Homo sapiens
IUUC-Hsa-046424	ENSG00000163961.4	Q8IYW5	RNF168	Homo sapiens
IUUC-Hsa-045828	ENSG00000121060.15	Q14258	TRIM25; EFP; RNF147; ZNF147	Homo sapiens
IUUC-Hsa-046666	ENSG00000080802.18	O95628	CNOT4; NOT4	Homo sapiens
IUUC-Hsa-045798	ENSG00000092871.16	Q8WZ73	RFFL; RNF189; RNF34L	Homo sapiens
IUUC-Hsa-046509	ENSG00000146063.18	Q8WV44	TRIM41; RINCK	Homo sapiens
IUUC-Hsa-046212	ENSG00000063978.15	P78317	RNF4; SNURF; RES4-26	Homo sapiens
IUUC-Hsa-046179	ENSG00000181788.3	O43255	SIAH2	Homo sapiens
IUUC-Hsa-046649	ENSG00000158717.10	Q96A37	RNF166	Homo sapiens
IUUC-Hsa-046568	ENSG00000176641.10	Q8N8N0	RNF152	Homo sapiens
IUUC-Hsa-046013	ENSG00000173456.4	Q9BY78	RNF26	Homo sapiens
IUUC-Hsa-047030	ENSG00000006715.15	P49754	VPS41	Homo sapiens
IUUC-Hsa-045930	ENSG00000071794.15	Q14527	HLTF; HIP116A; RNF80; SMARCA3; SNF2L3; ZBU1	Homo sapiens
IUUC-Hsa-046940	ENSG00000174579.3	Q9HCI7	MSL2; KIAA1585; MSL2L1; RNF184	Homo sapiens
IUUC-Hsa-045690	ENSG00000213186.7	Q8IWR1	TRIM59; RNF104; TRIM57; TSBF1	Homo sapiens
IUUC-Hsa-046507	ENSG00000172985.10	Q8TEJ3	SH3RF3; POSH2; SH3MD4	Homo sapiens
IUUC-Hsa-046673	ENSG00000122515.14	Q8NF64	ZMIZ2; KIAA1886; ZIMP7; HRIHFB2007	Homo sapiens
IUUC-Hsa-046429	ENSG00000173926.5	Q86UD3	MARCH3; RNF173	Homo sapiens
IUUC-Hsa-045980	ENSG00000168894.9	Q9P0P0	RNF181; HSPC238	Homo sapiens
IUUC-Hsa-046238	ENSG00000169871.12	Q9BRZ2	TRIM56; RNF109	Homo sapiens
IUUC-Hsa-046778	ENSG00000168159.10	Q5TA31	RNF187	Homo sapiens
IUUC-Hsa-046395	ENSG00000189050.15	Q5M7Z0	RNFT1; PTD016	Homo sapiens
IUUC-Hsa-046042	ENSG00000104228.12	Q9UPQ4	TRIM35; HLS5; KIAA1098	Homo sapiens
IUUC-Hsa-045836	ENSG00000170881.4	Q8WU17	RNF139; TRC8	Homo sapiens
IUUC-Hsa-046158	ENSG00000171206.13	Q9BZR9	TRIM8; GERP; RNF27	Homo sapiens
IUUC-Hsa-046110	ENSG00000170604.4	Q8IU81	IRF2BP1	Homo sapiens
IUUC-Hsa-046031	ENSG00000167333.12	Q6AZZ1	TRIM68; GC109; RNF137; SS56	Homo sapiens
IUUC-Hsa-045964	ENSG00000166349.9	P15918	RAG1; RNF74	Homo sapiens
IUUC-Hsa-046503	ENSG00000100505.13	Q9C026	TRIM9; KIAA0282; RNF91	Homo sapiens
IUUC-Hsa-045921	ENSG00000163840.9	Q8TDB6	DTX3L; BBAP	Homo sapiens
IUUC-Hsa-045739	ENSG00000163481.7	Q96BH1	RNF25	Homo sapiens
IUUC-Hsa-046776	ENSG00000163012.3	Q8NEG5	ZSWIM2; ZZZ2	Homo sapiens
IUUC-Hsa-046723	ENSG00000070423.17	Q9BV68	RNF126	Homo sapiens
IUUC-Hsa-047025	ENSG00000116525.13	Q9BVG3	TRIM62	Homo sapiens
IUUC-Hsa-046753	ENSG00000159459.11	Q8IWV7	UBR1	Homo sapiens
IUUC-Hsa-046272	ENSG00000159461.14	Q9UKV5	AMFR; RNF45	Homo sapiens
IUUC-Hsa-046916	ENSG00000132170.19	P37231	PPARG; NR1C3	Homo sapiens
IUUC-Hsa-046704	ENSG00000156831.7	Q96MF7	NSMCE2; C8orf36; MMS21	Homo sapiens
IUUC-Hsa-046130	ENSG00000155428.12	Q86UV6	TRIM74; TRIM50C	Homo sapiens
IUUC-Hsa-046315	ENSG00000154447.14	Q7Z6J0	SH3RF1; KIAA1494; POSH; RNF142; SH3MD2	Homo sapiens
IUUC-Hsa-046332	ENSG00000154370.14	Q96F44	TRIM11; RNF92	Homo sapiens
IUUC-Hsa-046810	ENSG00000152503.9	Q9NQ86	TRIM36; RBCC728; RNF98	Homo sapiens
IUUC-Hsa-046422	ENSG00000147854.16	Q96PU4	UHRF2; NIRF; RNF107	Homo sapiens
IUUC-Hsa-046275	ENSG00000145495.14	O60337	MARCH6; KIAA0597; RNF176; TEB4	Homo sapiens
IUUC-Hsa-045901	ENSG00000114125.13	Q9UBF6	RNF7; RBX2; ROC2; SAG	Homo sapiens
IUUC-Hsa-046918	ENSG00000144583.4	Q9P2E8	MARCH4; KIAA1399; RNF174	Homo sapiens
IUUC-Hsa-046700	ENSG00000144015.4	Q96BQ3	TRIM43	Homo sapiens
IUUC-Hsa-045735	ENSG00000142273.10	Q9ULV8	CBLC; CBL3; RNF57	Homo sapiens
IUUC-Hsa-046113	ENSG00000141569.10	Q6PJ69	TRIM65	Homo sapiens
IUUC-Hsa-045861	ENSG00000140464.19	P29590	PML; MYL; PP8675; RNF71; TRIM19	Homo sapiens
IUUC-Hsa-045838	ENSG00000139946.9	Q9HAT8	PELI2	Homo sapiens
IUUC-Hsa-046222	ENSG00000139797.7	Q8IZP6	RNF113B; RNF161; ZNF183L1	Homo sapiens
IUUC-Hsa-046250	ENSG00000139266.5	Q86YJ5	MARCH9; RNF179	Homo sapiens
IUUC-Hsa-047009	ENSG00000110315.6	Q8WVD5	RNF141; ZNF230	Homo sapiens
IUUC-Hsa-045957	ENSG00000070950.9	Q9NS91	RAD18; RNF73	Homo sapiens
IUUC-Hsa-047032	ENSG00000070047.11	Q9P1Y6	PHRF1; KIAA1542	Homo sapiens
IUUC-Hsa-046597	ENSG00000090432.6	Q969V5	MUL1; C1orf166; GIDE; MAPL; MULAN; RNF218	Homo sapiens
IUUC-Hsa-046306	ENSG00000114423.18	Q13191	CBLB; RNF56; Nbla00127	Homo sapiens
IUUC-Hsa-046177	ENSG00000110395.6	P22681	CBL; CBL2; RNF55	Homo sapiens
IUUC-Hsa-046470	ENSG00000072201.13	Q8TBB1	LNX1; LNX; PDZRN2; UNQ574/PRO1136	Homo sapiens
IUUC-Hsa-046677	ENSG00000121440.14	Q9UPQ7	PDZRN3; KIAA1095; LNX3; SEMCAP3	Homo sapiens
IUUC-Hsa-046144	ENSG00000023445.13	Q13489	BIRC3; API2; MIHC; RNF49	Homo sapiens
IUUC-Hsa-045784	ENSG00000105229.6	Q8N2W9	PIAS4; PIASG	Homo sapiens
IUUC-Hsa-045969	ENSG00000080561.13	Q9UJV3	MID2; FXY2; RNF60; TRIM1	Homo sapiens
IUUC-Hsa-046364	ENSG00000134758.13	Q8WVD3	RNF138; NARF; HSD-4; HSD4	Homo sapiens
IUUC-Hsa-046439	ENSG00000101752.11	Q86YT6	MIB1; DIP1; KIAA1323; ZZANK2	Homo sapiens
IUUC-Hsa-046702	ENSG00000082512.14	O00463	TRAF5; RNF84	Homo sapiens
IUUC-Hsa-045876	ENSG00000020426.10	P51948	MNAT1; CAP35; MAT1; RNF66	Homo sapiens
IUUC-Hsa-045826	ENSG00000138376.10	Q99728	BARD1	Homo sapiens
IUUC-Hsa-046534	ENSG00000137384.12	Q9C019	TRIM15; RNF93; ZNF178; ZNFB7	Homo sapiens
IUUC-Hsa-046118	ENSG00000137075.17	Q9H0F5	RNF38	Homo sapiens
IUUC-Hsa-046376	ENSG00000135679.22	Q00987	MDM2	Homo sapiens
IUUC-Hsa-046570	ENSG00000135144.7	Q86Y01	DTX1	Homo sapiens
IUUC-Hsa-046580	ENSG00000134253.9	Q9H8W5	TRIM45; RNF99	Homo sapiens
IUUC-Hsa-047006	ENSG00000133874.1	Q9H9V4	RNF122	Homo sapiens
IUUC-Hsa-046589	ENSG00000133606.10	Q9UHC7	MKRN1; RNF61	Homo sapiens
IUUC-Hsa-046745	ENSG00000133135.13	Q8TEB7	RNF128	Homo sapiens
IUUC-Hsa-046469	ENSG00000132481.6	Q96LD4	TRIM47; GOA; RNF100	Homo sapiens
IUUC-Hsa-046583	ENSG00000132109.9	P19474	TRIM21; RNF81; RO52; SSA1	Homo sapiens
IUUC-Hsa-046146	ENSG00000033800.13	O75925	PIAS1; DDXBP1	Homo sapiens
IUUC-Hsa-046952	ENSG00000127191.17	Q12933	TRAF2; TRAP3	Homo sapiens
IUUC-Hsa-046280	ENSG00000124226.10	Q9Y508	RNF114; ZNF228; ZNF313	Homo sapiens
IUUC-Hsa-046313	ENSG00000123091.4	Q9Y3C5	RNF11; CGI-123	Homo sapiens
IUUC-Hsa-045756	ENSG00000239305.6	O00237	RNF103; ZFP103	Homo sapiens
IUUC-Hsa-046788	ENSG00000115392.11	Q9NW38	FANCL; PHF9	Homo sapiens
IUUC-Hsa-046271	ENSG00000115289.13	Q9BSM1	PCGF1; NSPC1; RNF68	Homo sapiens
IUUC-Hsa-045801	ENSG00000113595.14	P36406	TRIM23; ARD1; ARFD1; RNF46	Homo sapiens
IUUC-Hsa-045769	ENSG00000110330.8	Q13490	BIRC2; API1; MIHB; RNF48	Homo sapiens
IUUC-Hsa-045998	ENSG00000110042.7	Q9Y2E6	DTX4; KIAA0937; RNF155	Homo sapiens
IUUC-Hsa-046481	ENSG00000108733.9	O00623	PEX12; PAF3	Homo sapiens
IUUC-Hsa-045802	ENSG00000105428.5	Q8WWF5	ZNRF4; RNF204	Homo sapiens
IUUC-Hsa-046635	ENSG00000104142.10	Q9P253	VPS18; KIAA1475	Homo sapiens
IUUC-Hsa-046518	ENSG00000101695.8	Q96EQ8	RNF125	Homo sapiens
IUUC-Hsa-045766	ENSG00000185019.16	O94941	UBOX5; KIAA0860; RNF37; UBCE7IP5; UIP5	Homo sapiens
IUUC-Hsa-046413	ENSG00000101197.12	Q96CA5	BIRC7; KIAP; LIVIN; MLIAP; RNF50; UNQ5800/PRO19607/PRO21344	Homo sapiens
IUUC-Hsa-046279	ENSG00000100387.8	P62877	RBX1; RNF75; ROC1	Homo sapiens
IUUC-Hsa-046914	ENSG00000081087.14	Q86WC4	OSTM1; GL; HSPC019; UNQ6098/PRO21201	Homo sapiens
IUUC-Hsa-045673	ENSG00000278211.4	A0A0G2JPI4		Homo sapiens
IUUC-Hsa-046789	ENSG00000274780.2	B7ZM65	PHRF1	Homo sapiens
IUUC-Hsa-046579	ENSG00000183718.5	Q96A61	TRIM52; RNF102	Homo sapiens
IUUC-Hsa-046242	ENSG00000269855.2	M0QZC1	RNF225	Homo sapiens
IUUC-Hsa-045796	ENSG00000221926.11	O95361	TRIM16; EBBP	Homo sapiens
IUUC-Hsa-046166	ENSG00000185880.12	Q86WT6	TRIM69; RNF36; HSD-34; HSD34	Homo sapiens
IUUC-Hsa-045770	ENSG00000226437.9	A0A140TA46	TRIM39	Homo sapiens
IUUC-Hsa-045987	ENSG00000232839.9	A0A0G2JKY0	TRIM39	Homo sapiens
IUUC-Hsa-045787	ENSG00000145860.11	Q96MT1-5	RNF145	Homo sapiens
IUUC-Hsa-046218	ENSG00000176979.12	Q495X7	TRIM60; RNF129; RNF33	Homo sapiens
IUUC-Hsa-046001	ENSG00000183474.15	Q6P1K8	GTF2H2C; GTF2H2C_2; GTF2H2D	Homo sapiens
IUUC-Hsa-046264	ENSG00000248710.1	H3BRJ5	RP11-432B6.3	Homo sapiens
IUUC-Hsa-046386	ENSG00000235022.8	Q9H2S5	RNF39; HZFW	Homo sapiens
IUUC-Hsa-046727	ENSG00000226402.8			Homo sapiens
IUUC-Hsa-046205	ENSG00000237330.2	E7ERA6	RNF223	Homo sapiens
IUUC-Hsa-046540	ENSG00000163121.9	Q96EH8	NEURL3; LINCR	Homo sapiens
IUUC-Hsa-046223	ENSG00000237733.8	A0A140T8Y9	RNF39	Homo sapiens
IUUC-Hsa-046260	ENSG00000229346.8	Q9UDY6	TRIM10; RFB30; RNF9	Homo sapiens
IUUC-Hsa-046241	ENSG00000251258.1	Q6ZWI9	RFPL4B; RNF211	Homo sapiens
IUUC-Hsa-046724	ENSG00000214078.12	F2Z2V0	CPNE1	Homo sapiens
IUUC-Hsa-046561	ENSG00000235631.1	Q8N7C7	RNF148	Homo sapiens
IUUC-Hsa-045892	ENSG00000233573.9			Homo sapiens
IUUC-Hsa-045667	ENSG00000178222.12	Q495C1	RNF212	Homo sapiens
IUUC-Hsa-045662	ENSG00000227458.8	A0A0G2JIV5	TRIM40	Homo sapiens
IUUC-Hsa-046266	ENSG00000235905.8	A0A0G2JJP1	TRIM15	Homo sapiens
IUUC-Hsa-046211	ENSG00000236399.7	A0A0G2JMU7	TRIM40	Homo sapiens
IUUC-Hsa-046301	ENSG00000230467.8	A0A140T901	RNF39	Homo sapiens
IUUC-Hsa-046515	ENSG00000150244.11	Q8IWZ4	TRIM48; RNF101	Homo sapiens
IUUC-Hsa-045890	ENSG00000215277.8	A8MTL3	RNF212B; C14orf164	Homo sapiens
IUUC-Hsa-046317	ENSG00000189051.5	A6NCQ9	RNF222	Homo sapiens
IUUC-Hsa-046592	ENSG00000154359.12	Q17RB8	LONRF1; RNF191	Homo sapiens
IUUC-Hsa-046451	ENSG00000159579.13	Q96DX4	RSPRY1; KIAA1972; UNQ328/PRO444	Homo sapiens
IUUC-Hsa-045858	ENSG00000206500.9	Q9H2S5-2	RNF39; HZFW	Homo sapiens
IUUC-Hsa-046834	ENSG00000099999.14	Q9Y6U7	RNF215	Homo sapiens
IUUC-Hsa-046993	ENSG00000204610.12	Q9C019-2	TRIM15; RNF93; ZNF178; ZNFB7	Homo sapiens
IUUC-Hsa-045695	ENSG00000175556.16	Q496Y0	LONRF3; RNF127	Homo sapiens
IUUC-Hsa-046978	ENSG00000162722.8	Q8NG06	TRIM58	Homo sapiens
IUUC-Hsa-045761	ENSG00000156463.17	Q8TEC5	SH3RF2; PPP1R39; RNF158	Homo sapiens
IUUC-Hsa-046467	ENSG00000137397.18			Homo sapiens
IUUC-Hsa-046067	ENSG00000145428.14	Q8N4F7	RNF175	Homo sapiens
IUUC-Hsa-046915	ENSG00000184108.7	Q8N9V2	TRIML1; RNF209	Homo sapiens
IUUC-Hsa-046098	ENSG00000183439.7	Q5EBN2	TRIM61; RNF35	Homo sapiens
IUUC-Hsa-046642	ENSG00000153207.14	Q8WYP5-3	AHCTF1; ELYS; TMBS62; MSTP108	Homo sapiens
IUUC-Hsa-045999	ENSG00000105982.16	Q9H0A6	RNF32; FKSG33; HSD15	Homo sapiens
IUUC-Hsa-046337	ENSG00000147573.16	Q9BYV6	TRIM55; MURF2; RNF29	Homo sapiens
IUUC-Hsa-046982	ENSG00000163820.14	Q9BQS8	FYCO1; ZFYVE7	Homo sapiens
IUUC-Hsa-046191	ENSG00000163162.8	Q8NC42	RNF149; DNAPTP2	Homo sapiens
IUUC-Hsa-046064	ENSG00000154493.17	Q96M02	C10orf90; FATS	Homo sapiens
IUUC-Hsa-046828	ENSG00000153561.12	Q9H871	RMND5A	Homo sapiens
IUUC-Hsa-046830	ENSG00000146083.11	Q7L0R7	RNF44; KIAA1100	Homo sapiens
IUUC-Hsa-046478	ENSG00000146054.17	Q9C029	TRIM7; GNIP; RNF90	Homo sapiens
IUUC-Hsa-046864	ENSG00000141622.13	Q6ZSG1	RNF165	Homo sapiens
IUUC-Hsa-047019	ENSG00000141576.14	Q96PX1	RNF157; KIAA1917	Homo sapiens
IUUC-Hsa-046200	ENSG00000139218.17	F8W6K1	SCAF11	Homo sapiens
IUUC-Hsa-046252	ENSG00000076604.14	Q9BUZ4	TRAF4; CART1; MLN62; RNF83	Homo sapiens
IUUC-Hsa-046314	ENSG00000135119.14	Q96EX2	RNFT2; TMEM118	Homo sapiens
IUUC-Hsa-046268	ENSG00000141552.17	Q9NYG5	ANAPC11; HSPC214	Homo sapiens
IUUC-Hsa-045682	ENSG00000004897.11	P30260	CDC27; ANAPC3; D0S1430E; D17S978E	Homo sapiens
IUUC-Hsa-046617	ENSG00000129055.12	Q9BS18	ANAPC13	Homo sapiens
IUUC-Hsa-046971	ENSG00000164162.12	Q9UM13	ANAPC10; APC10	Homo sapiens
IUUC-Hsa-046926	ENSG00000196510.12	Q9UJX3	ANAPC7; APC7	Homo sapiens
IUUC-Hsa-045713	ENSG00000094880.10	Q9UJX2	CDC23; ANAPC8	Homo sapiens
IUUC-Hsa-046899	ENSG00000176386.8	Q8NHZ8	CDC26; ANAPC12; C9orf17	Homo sapiens
IUUC-Hsa-045774	ENSG00000153107.11	Q9H1A4	ANAPC1; TSG24	Homo sapiens
IUUC-Hsa-045663	ENSG00000176248.8	Q9UJX6	ANAPC2; APC2; KIAA1406	Homo sapiens
IUUC-Hsa-046958	ENSG00000053900.10	Q9UJX5	ANAPC4; APC4	Homo sapiens
IUUC-Hsa-047014	ENSG00000089053.12	Q9UJX4	ANAPC5; APC5	Homo sapiens
IUUC-Hsa-046186	ENSG00000130177.14	Q13042	CDC16; ANAPC6	Homo sapiens
IUUC-Hsa-046151	ENSG00000114850.6	C9JA28	SSR3	Homo sapiens
IUUC-Hsa-046018	ENSG00000261609.4	Q9H2C0	GAN; GAN1; KLHL16	Homo sapiens
IUUC-Hsa-046262	ENSG00000183826.16	Q96Q07	BTBD9; KIAA1880	Homo sapiens
IUUC-Hsa-046394	ENSG00000234438.3	C9JR72	KBTBD13	Homo sapiens
IUUC-Hsa-045835	ENSG00000121067.17	O43791	SPOP	Homo sapiens
IUUC-Hsa-046283	ENSG00000087448.9	Q9P2K6	KLHL42; KIAA1340; KLHDC5	Homo sapiens
IUUC-Hsa-046502	ENSG00000120696.8	Q8WVZ9	KBTBD7	Homo sapiens
IUUC-Hsa-047023	ENSG00000136144.11	Q8NDN9	RCBTB1; CLLD7; E4.5	Homo sapiens
IUUC-Hsa-045834	ENSG00000162413.16	Q9UJP4	KLHL21; KIAA0469	Homo sapiens
IUUC-Hsa-046742	ENSG00000117153.15	Q53G59	KLHL12; C3IP1	Homo sapiens
IUUC-Hsa-046683	ENSG00000198642.6	Q9P2J3	KLHL9; KIAA1354	Homo sapiens
IUUC-Hsa-047034	ENSG00000122550.17	Q8IXQ5	KLHL7	Homo sapiens
IUUC-Hsa-046621	ENSG00000187961.13	Q6TDP4	KLHL17	Homo sapiens
IUUC-Hsa-045984	ENSG00000099910.16	Q53GT1	KLHL22	Homo sapiens
IUUC-Hsa-046817	ENSG00000178502.5	Q9NVR0	KLHL11	Homo sapiens
IUUC-Hsa-046717	ENSG00000146021.14	Q9UH77	KLHL3; KIAA1129	Homo sapiens
IUUC-Hsa-047022	ENSG00000161594.6	Q6JEL2	KLHL10	Homo sapiens
IUUC-Hsa-046235	ENSG00000157119.11	Q2TBA0	KLHL40; KBTBD5; SRYP	Homo sapiens
IUUC-Hsa-046620	ENSG00000239474.6	O60662	KLHL41; KBTBD10; KRP1	Homo sapiens
IUUC-Hsa-046025	ENSG00000145332.13	Q9P2G9	KLHL8; KIAA1378	Homo sapiens
IUUC-Hsa-046694	ENSG00000003096.13	Q9P2N7	KLHL13; BKLHD2; KIAA1309	Homo sapiens
IUUC-Hsa-046265	ENSG00000109466.13	O95198	KLHL2	Homo sapiens
IUUC-Hsa-046641	ENSG00000076321.10	Q9Y2M5	KLHL20; KLEIP	Homo sapiens
IUUC-Hsa-046255	ENSG00000079999.13	Q14145	KEAP1; INRF2; KIAA0132; KLHL19	Homo sapiens
IUUC-Hsa-045757	ENSG00000197429.10	Q9Y573	IPP; KLHL27	Homo sapiens
IUUC-Hsa-047037	ENSG00000109790.16	Q96PQ7-2	KLHL5	Homo sapiens
IUUC-Hsa-046387	ENSG00000165572.7	Q86V97	KBTBD6	Homo sapiens
IUUC-Hsa-045726	ENSG00000150361.11	Q9NR64	KLHL1; KIAA1490	Homo sapiens
IUUC-Hsa-046486	ENSG00000102271.13	Q9C0H6-2	KLHL4; KIAA1687	Homo sapiens
IUUC-Hsa-046199	ENSG00000179454.13	J3KNY7	KLHL28; BTBD5; hCG_20873	Homo sapiens
IUUC-Hsa-046120	ENSG00000172578.11	Q8WZ60	KLHL6	Homo sapiens
IUUC-Hsa-046494	ENSG00000183655.12	Q9H0H3	KLHL25; ENC2	Homo sapiens
IUUC-Hsa-045672	ENSG00000175946.8	Q2WGJ6	KLHL38; C8orfK36	Homo sapiens
IUUC-Hsa-046816	ENSG00000170852.10	Q8IY47	KBTBD2; BKLHD1; KIAA1489; CGI-73	Homo sapiens
IUUC-Hsa-046983	ENSG00000171617.13	O14682	ENC1; KLHL37; NRPB; PIG10	Homo sapiens
IUUC-Hsa-045729	ENSG00000144228.8	Q6IQ16	SPOPL	Homo sapiens
IUUC-Hsa-046231	ENSG00000213160.9	Q8NBE8	KLHL23	Homo sapiens
IUUC-Hsa-046510	ENSG00000114796.15	Q6TFL4	KLHL24; DRE1	Homo sapiens
IUUC-Hsa-046437	ENSG00000114648.11	O94889	KLHL18; KIAA0795; OK/SW-cl.74	Homo sapiens
IUUC-Hsa-046819	ENSG00000108094.14	Q13617	CUL2	Homo sapiens
IUUC-Hsa-046034	ENSG00000055130.15	Q13616	CUL1	Homo sapiens
IUUC-Hsa-046848	ENSG00000158290.16	Q13620	CUL4B; KIAA0695	Homo sapiens
IUUC-Hsa-045974	ENSG00000166266.13	Q93034	CUL5; VACM1	Homo sapiens
IUUC-Hsa-045679	ENSG00000139842.14	Q13619	CUL4A	Homo sapiens
IUUC-Hsa-045663	ENSG00000176248.8	Q9UJX6	ANAPC2; APC2; KIAA1406	Homo sapiens
IUUC-Hsa-046406	ENSG00000044090.8	Q14999	CUL7; KIAA0076	Homo sapiens
IUUC-Hsa-046000	ENSG00000036257.12	Q13618	CUL3; KIAA0617	Homo sapiens
IUUC-Hsa-046690	ENSG00000112659.13	Q8IWT3	CUL9; H7AP1; KIAA0708; PARC	Homo sapiens
IUUC-Hsa-046632	ENSG00000281089.2	Q676U5	ATG16L1; APG16L; UNQ9393/PRO34307	Homo sapiens
IUUC-Hsa-046015	ENSG00000136485.14	P61962	DCAF7; HAN11; WDR68	Homo sapiens
IUUC-Hsa-045668	ENSG00000119402.16	Q9UKT8	FBXW2; FBW2; FWD2	Homo sapiens
IUUC-Hsa-046061	ENSG00000100897.17	Q8TEB1	DCAF11; WDR23; GL014; PRO2389	Homo sapiens
IUUC-Hsa-046549	ENSG00000140332.15	Q04726	TLE3; KIAA1547	Homo sapiens
IUUC-Hsa-045839	ENSG00000140395.8	Q9GZS3	WDR61	Homo sapiens
IUUC-Hsa-046377	ENSG00000258465.6	Q5TAQ9	RP11-574F21.3; DCAF8; H326; WDR42A	Homo sapiens
IUUC-Hsa-046344	ENSG00000176871.8	Q9NYS7	WSB2	Homo sapiens
IUUC-Hsa-046809	ENSG00000204628.11	P63244	RACK1; GNB2L1; HLC7; PIG21	Homo sapiens
IUUC-Hsa-046528	ENSG00000144021.2	O76071	CIAO1; WDR39	Homo sapiens
IUUC-Hsa-045708	ENSG00000110497.14	Q9C0C7	AMBRA1; KIAA1736	Homo sapiens
IUUC-Hsa-046516	ENSG00000103657.13	Q15751	HERC1	Homo sapiens
IUUC-Hsa-046128	ENSG00000073536.17	Q9NVX2	NLE1; HUSSY-07	Homo sapiens
IUUC-Hsa-046488	ENSG00000177565.16	Q9BZK7	TBL1XR1; IRA1; TBLR1	Homo sapiens
IUUC-Hsa-046935	ENSG00000145041.15	Q9Y4B6	DCAF1; VPRBP; KIAA0800; RIP	Homo sapiens
IUUC-Hsa-046838	ENSG00000162923.14	Q9H7D7	WDR26; CDW2; MIP2; PRO0852	Homo sapiens
IUUC-Hsa-046975	ENSG00000136045.11	Q13610	PWP1	Homo sapiens
IUUC-Hsa-046807	ENSG00000137055.14	Q9Y263	PLAA; PLAP	Homo sapiens
IUUC-Hsa-046358	ENSG00000007168.12	P43034	PAFAH1B1; LIS1; MDCR; MDS; PAFAHA	Homo sapiens
IUUC-Hsa-046215	ENSG00000122692.8	Q2TAY7	SMU1	Homo sapiens
IUUC-Hsa-046221	ENSG00000171931.12	Q5XX13	FBXW10	Homo sapiens
IUUC-Hsa-046695	ENSG00000105325.13	Q9UM11	FZR1; CDH1; FYR; FZR; KIAA1242	Homo sapiens
IUUC-Hsa-045677	ENSG00000102054.17	Q16576	RBBP7; RBAP46	Homo sapiens
IUUC-Hsa-045698	ENSG00000140854.12	Q9BVA0	KATNB1	Homo sapiens
IUUC-Hsa-046127	ENSG00000122741.15	Q5QP82	DCAF10; WDR32	Homo sapiens
IUUC-Hsa-047011	ENSG00000196781.14	Q04724	TLE1	Homo sapiens
IUUC-Hsa-045683	ENSG00000162521.18	Q09028	RBBP4; RBAP48	Homo sapiens
IUUC-Hsa-045962	ENSG00000166167.17	Q9Y297	BTRC; BTRCP; FBW1A; FBXW1A	Homo sapiens
IUUC-Hsa-045971	ENSG00000148835.10	Q15542	TAF5; TAF2D	Homo sapiens
IUUC-Hsa-045853	ENSG00000143207.19	Q8NHY2	RFWD2; COP1; RNF200	Homo sapiens
IUUC-Hsa-045862	ENSG00000143476.17	Q9NZJ0	DTL; CDT2; CDW1; DCAF2; L2DTL; RAMP	Homo sapiens
IUUC-Hsa-046020	ENSG00000198876.12	Q5T6F0	DCAF12; KIAA1892; TCC52; WDR40A	Homo sapiens
IUUC-Hsa-045991	ENSG00000168411.13	Q6PCD5	RFWD3; RNF201	Homo sapiens
IUUC-Hsa-046290	ENSG00000196363.9	P61964	WDR5; BIG3	Homo sapiens
IUUC-Hsa-046746	ENSG00000119599.16	Q8WV16	DCAF4; WDR21; WDR21A	Homo sapiens
IUUC-Hsa-046752	ENSG00000139990.17	Q96JK2	DCAF5; BCRG2; KIAA1824; WDR22	Homo sapiens
IUUC-Hsa-046346	ENSG00000187566.4	Q6VVB1	NHLRC1; EPM2B	Homo sapiens
IUUC-Hsa-045956	ENSG00000120253.13	Q8NFH3	NUP43	Homo sapiens
IUUC-Hsa-046350	ENSG00000185658.13	Q9NSI6	BRWD1; C21orf107; WDR9	Homo sapiens
IUUC-Hsa-046836	ENSG00000185798.7	Q7Z5U6	WDR53	Homo sapiens
IUUC-Hsa-046705	ENSG00000107829.13	P57775	FBXW4; FBW4; SHFM3	Homo sapiens
IUUC-Hsa-046956	ENSG00000196981.3	Q86VZ2	WDR5B	Homo sapiens
IUUC-Hsa-046117	ENSG00000131653.12	Q6Q0C0	TRAF7; RFWD1; RNF119	Homo sapiens
IUUC-Hsa-045701	ENSG00000159069.13	Q969U6	FBXW5; FBW5; PP3971	Homo sapiens
IUUC-Hsa-046622	ENSG00000142784.15	Q8N5D0	WDTC1; KIAA1037	Homo sapiens
IUUC-Hsa-047026	ENSG00000139323.13	Q8TC44	POC1B; WDR51B	Homo sapiens
IUUC-Hsa-045743	ENSG00000143164.15	Q58WW2	DCAF6; IQWD1; MSTP055	Homo sapiens
IUUC-Hsa-046305	ENSG00000117399.13	Q12834	CDC20	Homo sapiens
IUUC-Hsa-046240	ENSG00000174989.12	Q8N3Y1	FBXW8; FBW6; FBW8; FBX29; FBXO29; FBXW6	Homo sapiens
IUUC-Hsa-046432	ENSG00000172354.9	P62879	GNB2	Homo sapiens
IUUC-Hsa-045710	ENSG00000114742.13	Q8TAF3	WDR48; KIAA1449; UAF1	Homo sapiens
IUUC-Hsa-046843	ENSG00000164934.13	Q9NV06	DCAF13; WDSOF1; HSPC064	Homo sapiens
IUUC-Hsa-045866	ENSG00000164091.11	Q6UXN9	WDR82; TMEM113; WDR82A; UNQ9342/PRO34047	Homo sapiens
IUUC-Hsa-045898	ENSG00000109670.13	Q969H0	FBXW7; FBW7; FBX30; SEL10	Homo sapiens
IUUC-Hsa-046757	ENSG00000146247.13	Q8WWQ0	PHIP; WDR11	Homo sapiens
IUUC-Hsa-046139	ENSG00000072803.17	Q9UKB1	FBXW11; BTRCP2; FBW1B; FBXW1B; KIAA0696	Homo sapiens
IUUC-Hsa-046028	ENSG00000049167.13	Q13216	ERCC8; CKN1; CSA	Homo sapiens
IUUC-Hsa-045894	ENSG00000117222.13	Q15291	RBBP5; RBQ3	Homo sapiens
IUUC-Hsa-047021	ENSG00000092470.11	Q9H967	WDR76	Homo sapiens
IUUC-Hsa-045918	ENSG00000060688.12	Q96DI7	SNRNP40; PRP8BP; SFP38; WDR57	Homo sapiens
IUUC-Hsa-046505	ENSG00000074266.18	O75530	EED	Homo sapiens
IUUC-Hsa-046801	ENSG00000065717.14	Q04725	TLE2	Homo sapiens
IUUC-Hsa-046300	ENSG00000109046.14	Q9Y6I7	WSB1; SWIP1	Homo sapiens
IUUC-Hsa-046134	ENSG00000103091.14	Q6PJI9	WDR59; KIAA1923; FP977	Homo sapiens
IUUC-Hsa-046114	ENSG00000138442.9	Q9GZL7	WDR12	Homo sapiens
IUUC-Hsa-046354	ENSG00000134574.11	Q92466	DDB2	Homo sapiens
IUUC-Hsa-046021	ENSG00000105447.12	Q9BQ67	GRWD1; GRWD; KIAA1942; WDR28	Homo sapiens
IUUC-Hsa-045847	ENSG00000262246.5	P57737	CORO7	Homo sapiens
IUUC-Hsa-046036	ENSG00000110107.8	Q9UMS4	PRPF19; NMP200; PRP19; SNEV	Homo sapiens
IUUC-Hsa-045841	ENSG00000101849.15	O60907	TBL1X; TBL1	Homo sapiens
IUUC-Hsa-045678	ENSG00000101138.11	Q05048	CSTF1	Homo sapiens
IUUC-Hsa-046327	ENSG00000275464.4	A0A0B4J2E5	CH507-9B2.5; LOC102724159	Homo sapiens
IUUC-Hsa-045904	ENSG00000122735.15	A0A087WWV9	DNAI1	Homo sapiens
IUUC-Hsa-046414	ENSG00000136918.7	A0A087X0D8	WDR38	Homo sapiens
IUUC-Hsa-045981	ENSG00000243710.7	A0A087WVY5	CFAP57	Homo sapiens
IUUC-Hsa-045722	ENSG00000175221.14	B9TWZ6	MED16	Homo sapiens
IUUC-Hsa-046835	ENSG00000132004.12	Q5XUX1-2	FBXW9; FBW9	Homo sapiens
IUUC-Hsa-046141	ENSG00000125746.15	O95834-3	EML2; EMAP2; EMAPL2	Homo sapiens
IUUC-Hsa-046335	ENSG00000065268.10	Q9BV38	WDR18	Homo sapiens
IUUC-Hsa-046087	ENSG00000171595.13	J3QRG2	DNAI2	Homo sapiens
IUUC-Hsa-046873	ENSG00000103426.12	P57737-3	CORO7-PAM16; CORO7	Homo sapiens
IUUC-Hsa-046319	ENSG00000261236.6	Q14137	BOP1; KIAA0124	Homo sapiens
IUUC-Hsa-046048	ENSG00000183751.14	Q12788	TBL3; SAZD	Homo sapiens
IUUC-Hsa-045750	ENSG00000103647.12	Q9UQ03	CORO2B; KIAA0925	Homo sapiens
IUUC-Hsa-046115	ENSG00000141076.17	H3BSH7	UTP4	Homo sapiens
IUUC-Hsa-046257	ENSG00000166415.14	H0YKE0	WDR72	Homo sapiens
IUUC-Hsa-046198	ENSG00000139350.11	Q8NHV4-3	NEDD1	Homo sapiens
IUUC-Hsa-046511	ENSG00000176473.13	Q64LD2	WDR25	Homo sapiens
IUUC-Hsa-045997	ENSG00000165521.15	Q05BV3-5	EML5	Homo sapiens
IUUC-Hsa-046787	ENSG00000188039.13	Q149M9	NWD1	Homo sapiens
IUUC-Hsa-046002	ENSG00000075188.8	Q8NFH4	NUP37	Homo sapiens
IUUC-Hsa-046771	ENSG00000120868.13	O14727	APAF1; KIAA0413	Homo sapiens
IUUC-Hsa-046289	ENSG00000161996.18	F8VUX9	WDR90	Homo sapiens
IUUC-Hsa-046552	ENSG00000175575.12	F5H0C4	PAAF1	Homo sapiens
IUUC-Hsa-046758	ENSG00000104093.13	Q8TDJ6-3	DMXL2; KIAA0856	Homo sapiens
IUUC-Hsa-045950	ENSG00000172869.14	F5H269	DMXL1	Homo sapiens
IUUC-Hsa-045907	ENSG00000149499.11	Q32P44-2	EML3	Homo sapiens
IUUC-Hsa-046615	ENSG00000133316.15	Q6RFH5	WDR74; NSA1	Homo sapiens
IUUC-Hsa-046779	ENSG00000101146.12	E9PQ57	RAE1	Homo sapiens
IUUC-Hsa-046572	ENSG00000105339.10	E9PF32	DENND3	Homo sapiens
IUUC-Hsa-046720	ENSG00000164338.9	H0Y8P4	UTP15	Homo sapiens
IUUC-Hsa-045675	ENSG00000134987.11	Q8NI36	WDR36	Homo sapiens
IUUC-Hsa-046023	ENSG00000138674.16	D6REX3	SEC31A	Homo sapiens
IUUC-Hsa-045792	ENSG00000071127.16	O75083	WDR1	Homo sapiens
IUUC-Hsa-046037	ENSG00000171566.11	O43660	PLRG1	Homo sapiens
IUUC-Hsa-046264	ENSG00000248710.1	H3BRJ5	RP11-432B6.3	Homo sapiens
IUUC-Hsa-046859	ENSG00000187260.15	Q86TI4-4	WDR86	Homo sapiens
IUUC-Hsa-046233	ENSG00000132716.18	V9GY54	DCAF8	Homo sapiens
IUUC-Hsa-046352	ENSG00000137802.13	O60336	MAPKBP1; JNKBP1; KIAA0596	Homo sapiens
IUUC-Hsa-046367	ENSG00000251537.4	H0Y626	RP11-385D13.1	Homo sapiens
IUUC-Hsa-045992	ENSG00000175470.18	Q66LE6	PPP2R2D; KIAA1541	Homo sapiens
IUUC-Hsa-045952	ENSG00000189186.10	P0C7V8	DCAF8L2; WDR42C	Homo sapiens
IUUC-Hsa-046607	ENSG00000160796.16	Q6ZNJ1	NBEAL2; KIAA0540; UNQ253/PRO290	Homo sapiens
IUUC-Hsa-046316	ENSG00000144426.18	Q6ZS30	NBEAL1; ALS2CR16; ALS2CR17	Homo sapiens
IUUC-Hsa-046312	ENSG00000184465.15	A2RRH5-4	WDR27	Homo sapiens
IUUC-Hsa-046164	ENSG00000171804.10	E7ESW6	WDR87	Homo sapiens
IUUC-Hsa-046749	ENSG00000127837.9	C9JEH3	AAMP; hCG_16292	Homo sapiens
IUUC-Hsa-046096	ENSG00000134759.13	Q6IA86-6	ELP2; STATIP1	Homo sapiens
IUUC-Hsa-046477	ENSG00000226372.3	A6NGE4	DCAF8L1; WDR42B	Homo sapiens
IUUC-Hsa-046795	ENSG00000141499.16	Q9BUR4	WRAP53; TCAB1; WDR79	Homo sapiens
IUUC-Hsa-046714	ENSG00000035681.7	Q92636-2	NSMAF; FAN	Homo sapiens
IUUC-Hsa-046440	ENSG00000140153.17	A0A088AWN2	WDR20	Homo sapiens
IUUC-Hsa-046713	ENSG00000116852.14	O75037	KIF21B; KIAA0449	Homo sapiens
IUUC-Hsa-046610	ENSG00000110880.10	Q9ULV4-3	CORO1C; CRN2; CRNN4	Homo sapiens
IUUC-Hsa-046056	ENSG00000123154.11	Q9BRX9	WDR83; MORG1	Homo sapiens
IUUC-Hsa-045906	ENSG00000167716.18	Q562E7	WDR81	Homo sapiens
IUUC-Hsa-046371	ENSG00000126870.15	Q8WVS4	WDR60	Homo sapiens
IUUC-Hsa-047036	ENSG00000163811.11	Q15061	WDR43; KIAA0007; UTP5	Homo sapiens
IUUC-Hsa-046616	ENSG00000143924.18	B5MBZ0	EML4	Homo sapiens
IUUC-Hsa-045891	ENSG00000075702.16	O43379-4	WDR62; C19orf14	Homo sapiens
IUUC-Hsa-046084	ENSG00000085433.15	O94967-4	WDR47; KIAA0893	Homo sapiens
IUUC-Hsa-046963	ENSG00000215529.12	A0A096LNH2	EFCAB8	Homo sapiens
IUUC-Hsa-046038	ENSG00000085415.15	Q96EE3-1	SEH1L; SEC13L; SEH1	Homo sapiens
IUUC-Hsa-046844	ENSG00000032389.12	A8MUM1	TSSC1	Homo sapiens
IUUC-Hsa-046136	ENSG00000077380.15	Q13409	DYNC1I2; DNCI2; DNCIC2	Homo sapiens
IUUC-Hsa-046667	ENSG00000241322.9	O95170	CDRT1; C17orf1; C17orf1A; HREP	Homo sapiens
IUUC-Hsa-046574	ENSG00000283295.1	A0A087WSX6	CDRT1	Homo sapiens
IUUC-Hsa-046408	ENSG00000178252.17	A0A087X295	WDR6	Homo sapiens
IUUC-Hsa-046961	ENSG00000140006.11	Q96FK6	WDR89; C14orf150; MSTP050	Homo sapiens
IUUC-Hsa-046527	ENSG00000156475.18	Q00005-5	PPP2R2B	Homo sapiens
IUUC-Hsa-046846	ENSG00000283241.1	Q96MT7-2	AC026348.1; CFAP44; WDR52	Homo sapiens
IUUC-Hsa-045870	ENSG00000073350.13	Q6P1M3	LLGL2	Homo sapiens
IUUC-Hsa-046532	ENSG00000141580.15	Q5MNZ6	WDR45B; WDR45L; WIPI3	Homo sapiens
IUUC-Hsa-046341	ENSG00000090372.14	Q9NRL3-3	STRN4; ZIN	Homo sapiens
IUUC-Hsa-046612	ENSG00000143669.13	Q99698	LYST; CHS; CHS1	Homo sapiens
IUUC-Hsa-046565	ENSG00000157020.17	P55735-3	SEC13; D3S1231E; SEC13L1; SEC13R	Homo sapiens
IUUC-Hsa-046373	ENSG00000092377.13	Q9BQ87	TBL1Y; TBL1	Homo sapiens
IUUC-Hsa-046721	ENSG00000115761.15	Q9BSC4	NOL10	Homo sapiens
IUUC-Hsa-045939	ENSG00000164287.12	Q86Y33	CDC20B; G6VTS76519	Homo sapiens
IUUC-Hsa-045763	ENSG00000172915.18	Q8NFP9-2	NBEA; BCL8B; KIAA1544; LYST2	Homo sapiens
IUUC-Hsa-046121	ENSG00000111845.4	Q9NWT1	PAK1IP1; PIP1; WDR84	Homo sapiens
IUUC-Hsa-046450	ENSG00000078369.17	P62873	GNB1	Homo sapiens
IUUC-Hsa-046407	ENSG00000101940.17	Q9H1Z4	WDR13	Homo sapiens
IUUC-Hsa-046461	ENSG00000106829.18	Q04727-3	TLE4; GRG4; KIAA1261	Homo sapiens
IUUC-Hsa-045804	ENSG00000136875.12	O43172	PRPF4; PRP4	Homo sapiens
IUUC-Hsa-046410	ENSG00000148225.15	Q8NA23	WDR31	Homo sapiens
IUUC-Hsa-046734	ENSG00000084623.11	Q13347	EIF3I; EIF3S2; TRIP1	Homo sapiens
IUUC-Hsa-045666	ENSG00000165288.10	Q6RI45	BRWD3	Homo sapiens
IUUC-Hsa-046030	ENSG00000119333.11	Q96EX3	WDR34	Homo sapiens
IUUC-Hsa-046119	ENSG00000198889.4	Q5VU92	DCAF12L1; WDR40B	Homo sapiens
IUUC-Hsa-046857	ENSG00000152763.16	Q5VTH9	WDR78	Homo sapiens
IUUC-Hsa-046370	ENSG00000075826.16	Q9NQW1	SEC31B; SEC31L2	Homo sapiens
IUUC-Hsa-046602	ENSG00000168438.14	O60508	CDC40; EHB3; PRP17; PRPF17	Homo sapiens
IUUC-Hsa-045788	ENSG00000154473.17	O43684	BUB3	Homo sapiens
IUUC-Hsa-046078	ENSG00000122218.14	P53621-2	COPA	Homo sapiens
IUUC-Hsa-046660	ENSG00000135541.20	Q8N157	AHI1	Homo sapiens
IUUC-Hsa-046178	ENSG00000135801.9	O75529	TAF5L; PAF65B	Homo sapiens
IUUC-Hsa-046175	ENSG00000162843.17	B1ANS9	WDR64	Homo sapiens
IUUC-Hsa-046372	ENSG00000139116.18	Q7Z4S6	KIF21A; KIAA1708; KIF2	Homo sapiens
IUUC-Hsa-046362	ENSG00000198554.11	O75717	WDHD1; AND1	Homo sapiens
IUUC-Hsa-046326	ENSG00000198354.6	Q5VW00	DCAF12L2; WDR40C	Homo sapiens
IUUC-Hsa-045910	ENSG00000196151.10	Q8N9V3	WDSUB1; WDSAM1	Homo sapiens
IUUC-Hsa-046196	ENSG00000115207.13	Q8WUA4	GTF3C2; KIAA0011	Homo sapiens
IUUC-Hsa-046333	ENSG00000138002.14	Q9UG01-3	IFT172; KIAA1179	Homo sapiens
IUUC-Hsa-046943	ENSG00000120314.18	Q9H6Y2	WDR55	Homo sapiens
IUUC-Hsa-046658	ENSG00000047056.14	Q9Y2I8	WDR37; KIAA0982	Homo sapiens
IUUC-Hsa-045717	ENSG00000196792.11	Q13033	STRN3; GS2NA; SG2NA	Homo sapiens
IUUC-Hsa-045871	ENSG00000196455.7	Q99570	PIK3R4; VPS15	Homo sapiens
IUUC-Hsa-046482	ENSG00000214595.11	Q6ZMW3	EML6; EML5L	Homo sapiens
IUUC-Hsa-046138	ENSG00000166359.10	Q6ZMY6	WDR88; PQWD	Homo sapiens
IUUC-Hsa-046466	ENSG00000105875.13	A4D1P6	WDR91; HSPC049	Homo sapiens
IUUC-Hsa-046794	ENSG00000166596.14	Q8N1V2	CFAP52; WDR16; WDRPUH	Homo sapiens
IUUC-Hsa-046996	ENSG00000065183.15	Q9UNX4	WDR3	Homo sapiens
IUUC-Hsa-046813	ENSG00000005448.16	Q9H977	WDR54	Homo sapiens
IUUC-Hsa-046725	ENSG00000167549.18	Q6QEF8-5	CORO6; PP1009; PP1782; PP1881	Homo sapiens
IUUC-Hsa-046293	ENSG00000106789.12	Q92828	CORO2A; IR10; WDR2	Homo sapiens
IUUC-Hsa-046154	ENSG00000172725.13	Q9BR76	CORO1B	Homo sapiens
IUUC-Hsa-045989	ENSG00000164654.15	Q9NXC5	MIOS	Homo sapiens
IUUC-Hsa-046220	ENSG00000074211.13	Q9Y2T4-2	PPP2R2C	Homo sapiens
IUUC-Hsa-045664	ENSG00000066629.16	O00423-3	EML1; EMAP1; EMAPL; EMAPL1	Homo sapiens
IUUC-Hsa-046698	ENSG00000184432.9	P35606	COPB2	Homo sapiens
IUUC-Hsa-046165	ENSG00000144451.18	Q8N0X2	SPAG16; PF20	Homo sapiens
IUUC-Hsa-046403	ENSG00000160193.11	P57081	WDR4	Homo sapiens
IUUC-Hsa-046217	ENSG00000185838.13	Q9BYB4	GNB1L; GY2; KIAA1645; WDR14; FKSG1	Homo sapiens
IUUC-Hsa-047005	ENSG00000068885.14	Q9P2H3	IFT80; KIAA1374; WDR56	Homo sapiens
IUUC-Hsa-045813	ENSG00000131652.13	Q86W42	THOC6; WDR58; PSEC0006	Homo sapiens
IUUC-Hsa-046627	ENSG00000283652.1	Q6ZS81	WDFY4; C10orf64; KIAA1607	Homo sapiens
IUUC-Hsa-046861	ENSG00000158560.14	O14576	DYNC1I1; DNCI1; DNCIC1	Homo sapiens
IUUC-Hsa-045809	ENSG00000179698.13	A6NE52	WDR97; KIAA1875	Homo sapiens
IUUC-Hsa-046351	ENSG00000196998.17	Q9Y484-2	WDR45; WDRX1; WDRXI4; WIPI4; JM5	Homo sapiens
IUUC-Hsa-045833	ENSG00000136709.11	Q9C0J8	WDR33; WDC146	Homo sapiens
IUUC-Hsa-045903	ENSG00000164506.14	Q5T5C0	STXBP5; LLGL3	Homo sapiens
IUUC-Hsa-046359	ENSG00000168010.10	Q8NAA4	ATG16L2; WDR80	Homo sapiens
IUUC-Hsa-046525	ENSG00000176566.4	Q8NA75	DCAF4L2; WDR21C	Homo sapiens
IUUC-Hsa-046391	ENSG00000112357.12	O00628	PEX7; PTS2R	Homo sapiens
IUUC-Hsa-046004	ENSG00000131899.10	Q15334	LLGL1; DLG4; HUGL; HUGL1	Homo sapiens
IUUC-Hsa-046718	ENSG00000221914.8	P63151-2	PPP2R2A	Homo sapiens
IUUC-Hsa-045976	ENSG00000115368.9	Q8IWA0	WDR75; UTP17	Homo sapiens
IUUC-Hsa-046150	ENSG00000159259.7	Q13112	CHAF1B; CAF1A; CAF1P60; MPHOSPH7; MPP7	Homo sapiens
IUUC-Hsa-046535	ENSG00000123977.9	Q8N136	DAW1; WDR69	Homo sapiens
IUUC-Hsa-046739	ENSG00000174776.10	Q8IV35	WDR49	Homo sapiens
IUUC-Hsa-045887	ENSG00000141564.13	Q8N122	RPTOR; KIAA1303; RAPTOR	Homo sapiens
IUUC-Hsa-045711	ENSG00000106638.15	Q9Y4P3	TBL2; WBSCR13; UNQ563/PRO1125	Homo sapiens
IUUC-Hsa-045824	ENSG00000167965.17	A0A0A0MR05	MLST8	Homo sapiens
IUUC-Hsa-045692	ENSG00000139668.8	Q96P53	WDFY2; WDF2; ZFYVE22	Homo sapiens
IUUC-Hsa-046842	ENSG00000164253.13	Q9HAD4	WDR41; MSTP048	Homo sapiens
IUUC-Hsa-045823	ENSG00000164087.7	Q8NBT0	POC1A; WDR51A	Homo sapiens
IUUC-Hsa-046135	ENSG00000163913.11	Q9HBG6-5	IFT122; SPG; WDR10; WDR140	Homo sapiens
IUUC-Hsa-046586	ENSG00000163625.15	Q8IZQ1	WDFY3; KIAA0993	Homo sapiens
IUUC-Hsa-045842	ENSG00000206530.9	Q96MT7	CFAP44; WDR52	Homo sapiens
IUUC-Hsa-046065	ENSG00000243667.6	Q96MX6	WDR92	Homo sapiens
IUUC-Hsa-045840	ENSG00000162643.12	Q8IWG1	WDR63	Homo sapiens
IUUC-Hsa-046826	ENSG00000161036.11	Q9UFC0	LRWD1; CENP-33; ORCA	Homo sapiens
IUUC-Hsa-045915	ENSG00000160410.14	Q8TBC3	SHKBP1; SB1; PP203	Homo sapiens
IUUC-Hsa-046145	ENSG00000241945.7	Q15269	PWP2; PWP2H	Homo sapiens
IUUC-Hsa-046770	ENSG00000158023.9	Q8TBY9	WDR66; CFAP251	Homo sapiens
IUUC-Hsa-046782	ENSG00000157954.14	Q9Y4P8	WIPI2; CGI-50	Homo sapiens
IUUC-Hsa-046133	ENSG00000156787.16	Q96DN5	TBC1D31; WDR67	Homo sapiens
IUUC-Hsa-046122	ENSG00000082516.8	Q8TEQ6	GEMIN5	Homo sapiens
IUUC-Hsa-046708	ENSG00000150627.15	Q8IZU2	WDR17	Homo sapiens
IUUC-Hsa-046840	ENSG00000148399.12	Q9BTV6	DPH7; C9orf112; WDR85	Homo sapiens
IUUC-Hsa-045781	ENSG00000145087.12	Q9Y2K9	STXBP5L; KIAA1006; LLGL4	Homo sapiens
IUUC-Hsa-045848	ENSG00000116213.15	Q9P2S5	WRAP73; WDR8	Homo sapiens
IUUC-Hsa-046296	ENSG00000185800.11	Q09019	DMWD; DM9	Homo sapiens
IUUC-Hsa-046674	ENSG00000114650.18	Q12770	SCAP; KIAA0199; PSEC0227	Homo sapiens
IUUC-Hsa-045994	ENSG00000128815.18	H3BLT2	WDFY4	Homo sapiens
IUUC-Hsa-046541	ENSG00000082068.8	Q9NW82	WDR70	Homo sapiens
IUUC-Hsa-046784	ENSG00000051596.9	Q96J01	THOC3	Homo sapiens
IUUC-Hsa-046415	ENSG00000115808.11	O43815	STRN	Homo sapiens
IUUC-Hsa-045949	ENSG00000103994.16	Q9H2Y7	ZNF106; SH3BP3; ZFP106; ZNF474	Homo sapiens
IUUC-Hsa-046985	ENSG00000120008.15	Q9BZH6	WDR11; BRWD2; KIAA1351; WDR15	Homo sapiens
IUUC-Hsa-046442	ENSG00000100084.14	P54198	HIRA; DGCR1; HIR; TUPLE1	Homo sapiens
IUUC-Hsa-046309	ENSG00000241685.8	Q92747	ARPC1A; SOP2L	Homo sapiens
IUUC-Hsa-046182	ENSG00000129566.12	Q99973	TEP1; TLP1; TP1	Homo sapiens
IUUC-Hsa-046434	ENSG00000069966.18	O14775	GNB5	Homo sapiens
IUUC-Hsa-045940	ENSG00000113593.11	Q96BP3	PPWD1; KIAA0073	Homo sapiens
IUUC-Hsa-046003	ENSG00000138073.13	Q9HCU5	PREB; SEC12	Homo sapiens
IUUC-Hsa-046075	ENSG00000136636.12	Q9Y597	KCTD3	Homo sapiens
IUUC-Hsa-046732	ENSG00000091157.13	Q9Y4E6	WDR7; KIAA0541; TRAG	Homo sapiens
IUUC-Hsa-046353	ENSG00000131725.13	Q5JSH3	WDR44	Homo sapiens
IUUC-Hsa-046623	ENSG00000130429.12	O15143	ARPC1B; ARC41	Homo sapiens
IUUC-Hsa-046676	ENSG00000127580.15	Q96S15	WDR24; C16orf21; JFP7	Homo sapiens
IUUC-Hsa-046311	ENSG00000104953.19	Q9H808	TLE6	Homo sapiens
IUUC-Hsa-046247	ENSG00000116455.13	Q9BQA1	WDR77; MEP50; WD45; HKMT1069; Nbla10071	Homo sapiens
IUUC-Hsa-045884	ENSG00000085449.14	Q8IWB7	WDFY1; KIAA1435; WDF1; ZFYVE17	Homo sapiens
IUUC-Hsa-047017	ENSG00000114767.6	O43818	RRP9; RNU3IP2; U355K	Homo sapiens
IUUC-Hsa-046105	ENSG00000114450.9	Q9HAV0	GNB4	Homo sapiens
IUUC-Hsa-046203	ENSG00000111664.10	P16520	GNB3	Homo sapiens
IUUC-Hsa-045741	ENSG00000011260.13	Q9Y5J1	UTP18; WDR50; CDABP0061; CGI-48	Homo sapiens
IUUC-Hsa-046874	ENSG00000102879.15	P31146	CORO1A; CORO1	Homo sapiens
IUUC-Hsa-046553	ENSG00000023734.10	Q9Y3F4-2	STRAP; MAWD; UNRIP	Homo sapiens
IUUC-Hsa-046276	ENSG00000278693.3	Q96Q27	ASB2	Homo sapiens
IUUC-Hsa-045863	ENSG00000132128.16	Q15345	LRRC41; MUF1; PP7759	Homo sapiens
IUUC-Hsa-045926	ENSG00000274229.2	O14512	SOCS7; NAP4; SOCS6	Homo sapiens
IUUC-Hsa-046344	ENSG00000176871.8	Q9NYS7	WSB2	Homo sapiens
IUUC-Hsa-046131	ENSG00000111671.9	Q99619	SPSB2; GRCC9; SSB2	Homo sapiens
IUUC-Hsa-046101	ENSG00000165192.13	Q8WXH4	ASB11	Homo sapiens
IUUC-Hsa-046111	ENSG00000146809.12	Q8WXK1	ASB15	Homo sapiens
IUUC-Hsa-046594	ENSG00000270898.5	Q9Y575	GPR75-ASB3; ASB3	Homo sapiens
IUUC-Hsa-046889	ENSG00000144747.15	P82094	TMF1; ARA160	Homo sapiens
IUUC-Hsa-046409	ENSG00000170677.5	O14544	SOCS6; CIS4; SOCS4	Homo sapiens
IUUC-Hsa-046322	ENSG00000180008.8	Q8WXH5	SOCS4	Homo sapiens
IUUC-Hsa-046556	ENSG00000102048.15	Q96DX5	ASB9	Homo sapiens
IUUC-Hsa-046596	ENSG00000124257.6	Q9BR09	NEURL2; C20orf163	Homo sapiens
IUUC-Hsa-046866	ENSG00000198881.9	Q8WXK4	ASB12	Homo sapiens
IUUC-Hsa-046678	ENSG00000114737.15	Q9NSE2	CISH; G18	Homo sapiens
IUUC-Hsa-046557	ENSG00000120833.13	O14508	SOCS2; CIS2; SSI2; STATI2	Homo sapiens
IUUC-Hsa-046854	ENSG00000183475.12	Q9H672	ASB7	Homo sapiens
IUUC-Hsa-046010	ENSG00000185338.4	O15524	SOCS1; SSI1; TIP3	Homo sapiens
IUUC-Hsa-046909	ENSG00000184557.4	O14543	SOCS3; CIS3; SSI3	Homo sapiens
IUUC-Hsa-045783	ENSG00000171621.13	Q96BD6	SPSB1; SSB1	Homo sapiens
IUUC-Hsa-045812	ENSG00000005981.12	Q9Y574	ASB4	Homo sapiens
IUUC-Hsa-046104	ENSG00000177981.10	Q9H765	ASB8; PP14212	Homo sapiens
IUUC-Hsa-046998	ENSG00000175093.4	Q96A44	SPSB4; SSB4	Homo sapiens
IUUC-Hsa-046964	ENSG00000169018.5	Q9UK73	FEM1B; F1AA; KIAA0396	Homo sapiens
IUUC-Hsa-045805	ENSG00000171150.7	O75159	SOCS5; CIS6; CISH5; CISH6; KIAA0671	Homo sapiens
IUUC-Hsa-046896	ENSG00000165501.16	Q96L50	LRR1; PPIL5	Homo sapiens
IUUC-Hsa-046908	ENSG00000159479.16	Q96G25	MED8	Homo sapiens
IUUC-Hsa-046356	ENSG00000148331.11	Q9NWX5	ASB6	Homo sapiens
IUUC-Hsa-045702	ENSG00000065802.11	Q9Y576	ASB1; KIAA1146	Homo sapiens
IUUC-Hsa-046300	ENSG00000109046.14	Q9Y6I7	WSB1; SWIP1	Homo sapiens
IUUC-Hsa-046547	ENSG00000134086.7	P40337	VHL	Homo sapiens
IUUC-Hsa-045847	ENSG00000262246.5	P57737	CORO7	Homo sapiens
IUUC-Hsa-046237	ENSG00000197562.9	Q96S21	RAB40C; RARL; RASL8C	Homo sapiens
IUUC-Hsa-046747	ENSG00000141542.10	Q12829	RAB40B; SEC4L	Homo sapiens
IUUC-Hsa-046083	ENSG00000011007.12	Q14241	TCEB3; ELOA; MSTP059	Homo sapiens
IUUC-Hsa-046711	ENSG00000239388.8	A6NK59	ASB14	Homo sapiens
IUUC-Hsa-046125	ENSG00000172476.4	Q8WXH6	RAB40A	Homo sapiens
IUUC-Hsa-045975	ENSG00000102128.8	P0C0E4	RAB40AL; RLGP	Homo sapiens
IUUC-Hsa-046246	ENSG00000283021.1	Q8NI29	FBXO27; FBG5; FBX27	Homo sapiens
IUUC-Hsa-045768	ENSG00000282954.1	Q96EF6	FBXO17; FBG4; FBX17; FBX26; FBXO26	Homo sapiens
IUUC-Hsa-045668	ENSG00000119402.16	Q9UKT8	FBXW2; FBW2; FWD2	Homo sapiens
IUUC-Hsa-046512	ENSG00000145604.15	Q13309	SKP2; FBXL1	Homo sapiens
IUUC-Hsa-046920	ENSG00000145743.15	Q9UF56	FBXL17; FBL17; FBX13; FBXO13	Homo sapiens
IUUC-Hsa-046923	ENSG00000111665.11	Q99618	CDCA3; C8; GRCC8; TOME1	Homo sapiens
IUUC-Hsa-046173	ENSG00000156804.7	Q969P5	FBXO32	Homo sapiens
IUUC-Hsa-046251	ENSG00000164117.13	Q9NRD0	FBXO8; FBS; FBX8; DC10; UNQ1877/PRO4320	Homo sapiens
IUUC-Hsa-046685	ENSG00000183580.9	Q9UJT9	FBXL7; FBL6; FBL7; KIAA0840	Homo sapiens
IUUC-Hsa-046452	ENSG00000153558.13	Q9UKC9	FBXL2; FBL2; FBL3	Homo sapiens
IUUC-Hsa-045742	ENSG00000147912.12	Q9UK96	FBXO10; FBX10; PRMT11	Homo sapiens
IUUC-Hsa-046488	ENSG00000177565.16	Q9BZK7	TBL1XR1; IRA1; TBLR1	Homo sapiens
IUUC-Hsa-046057	ENSG00000141665.11	Q8NCQ5	FBXO15; FBX15	Homo sapiens
IUUC-Hsa-046244	ENSG00000138081.20	Q86XK2	FBXO11; FBX11; PRMT9; VIT1; UG063H01	Homo sapiens
IUUC-Hsa-046867	ENSG00000162063.12	P41002	CCNF; FBX1; FBXO1	Homo sapiens
IUUC-Hsa-046221	ENSG00000171931.12	Q5XX13	FBXW10	Homo sapiens
IUUC-Hsa-046325	ENSG00000099364.16	Q6PCT2	FBXL19; FBL19	Homo sapiens
IUUC-Hsa-046650	ENSG00000134452.19	Q8NFZ0	FBXO18; FBH1; FBX18	Homo sapiens
IUUC-Hsa-045877	ENSG00000089094.17	Q8NHM5	KDM2B; CXXC2; FBL10; FBXL10; JHDM1B; PCCX2	Homo sapiens
IUUC-Hsa-046047	ENSG00000116663.10	Q9NRD1	FBXO6; FBG2; FBS2; FBX6	Homo sapiens
IUUC-Hsa-045872	ENSG00000037637.10	Q6P3S6	FBXO42; FBX42; JFK; KIAA1332	Homo sapiens
IUUC-Hsa-045962	ENSG00000166167.17	Q9Y297	BTRC; BTRCP; FBW1A; FBXW1A	Homo sapiens
IUUC-Hsa-045749	ENSG00000112234.8	Q9UKA2	FBXL4; FBL4; FBL5	Homo sapiens
IUUC-Hsa-046735	ENSG00000143756.11	Q9NVF7	FBXO28; CENP-30; KIAA0483	Homo sapiens
IUUC-Hsa-046932	ENSG00000091732.15	Q86WB0	ZC3HC1; NIPA; HSPC216	Homo sapiens
IUUC-Hsa-045977	ENSG00000005812.10	Q9UKT7	FBXL3; FBL3A; FBXL3A	Homo sapiens
IUUC-Hsa-045945	ENSG00000116661.9	Q9UK22	FBXO2; FBX2	Homo sapiens
IUUC-Hsa-046489	ENSG00000147364.16	Q8TCJ0	FBXO25; FBX25	Homo sapiens
IUUC-Hsa-047001	ENSG00000118564.14	Q9UKA1	FBXL5; FBL4; FBL5; FLR1	Homo sapiens
IUUC-Hsa-046454	ENSG00000171823.6	Q8N1E6	FBXL14; FBL14	Homo sapiens
IUUC-Hsa-046965	ENSG00000163833.7	Q9UH90	FBXO40; FBX40; KIAA1195	Homo sapiens
IUUC-Hsa-046499	ENSG00000182325.10	Q8N531	FBXL6; FBL6	Homo sapiens
IUUC-Hsa-046705	ENSG00000107829.13	P57775	FBXW4; FBW4; SHFM3	Homo sapiens
IUUC-Hsa-045701	ENSG00000159069.13	Q969U6	FBXW5; FBW5; PP3971	Homo sapiens
IUUC-Hsa-046605	ENSG00000103264.16	Q5XUX0	FBXO31; FBX14; FBX31; PP2386	Homo sapiens
IUUC-Hsa-046619	ENSG00000174013.7	P0C2W1	FBXO45; FBX45	Homo sapiens
IUUC-Hsa-046240	ENSG00000174989.12	Q8N3Y1	FBXW8; FBW6; FBW8; FBX29; FBXO29; FBXW6	Homo sapiens
IUUC-Hsa-046995	ENSG00000167196.13	Q8NEZ5	FBXO22; FBX22	Homo sapiens
IUUC-Hsa-046495	ENSG00000165355.7	Q7Z6M2	FBXO33; FBX33	Homo sapiens
IUUC-Hsa-045898	ENSG00000109670.13	Q969H0	FBXW7; FBW7; FBX30; SEL10	Homo sapiens
IUUC-Hsa-046558	ENSG00000151876.12	Q9UKT5	FBXO4; FBX4	Homo sapiens
IUUC-Hsa-046348	ENSG00000100225.17	Q9Y3I1	FBXO7; FBX7	Homo sapiens
IUUC-Hsa-047002	ENSG00000110429.13	Q9UK99	FBXO3; FBX3	Homo sapiens
IUUC-Hsa-046139	ENSG00000072803.17	Q9UKB1	FBXW11; BTRCP2; FBW1B; FBXW1B; KIAA0696	Homo sapiens
IUUC-Hsa-045782	ENSG00000108306.11	Q96IG2	FBXL20; FBL2	Homo sapiens
IUUC-Hsa-046980	ENSG00000132879.13	Q9H4M3	FBXO44; FBG3; FBX30; FBX44; FBX6A; FBXO6A	Homo sapiens
IUUC-Hsa-046340	ENSG00000127452.8	Q9NXK8	FBXL12; FBL12	Homo sapiens
IUUC-Hsa-046445	ENSG00000112146.16	Q9UK97	FBXO9; FBX9; VCIA1	Homo sapiens
IUUC-Hsa-046682	ENSG00000118496.4	Q8TB52	FBXO30; FBX30	Homo sapiens
IUUC-Hsa-046910	ENSG00000107872.12	Q9H469	FBXL15; FBXO37	Homo sapiens
IUUC-Hsa-045841	ENSG00000101849.15	O60907	TBL1X; TBL1	Homo sapiens
IUUC-Hsa-136370	ENSG00000164616.15	Q9UKT6	FBXL21; FBL21; FBL3; FBXL3B; FBXL3P	Homo sapiens
IUUC-Hsa-046559	ENSG00000278505.4	Q8N4C9-2	C17orf78	Homo sapiens
IUUC-Hsa-046368	ENSG00000077235.17	Q12789-3	GTF3C1	Homo sapiens
IUUC-Hsa-046153	ENSG00000135722.8	E5RIE9	FBXL8	Homo sapiens
IUUC-Hsa-046987	ENSG00000120709.10	D6RE00	FAM53C	Homo sapiens
IUUC-Hsa-046850	ENSG00000116649.9	K7ESL0	SRM	Homo sapiens
IUUC-Hsa-046083	ENSG00000011007.12	Q14241	TCEB3; ELOA; MSTP059	Homo sapiens
IUUC-Hsa-045817	ENSG00000204923.3	Q5FWF7	FBXO48; FBX48	Homo sapiens
IUUC-Hsa-046187	ENSG00000163444.11	Q8IXX5	TMEM183A; C1orf37	Homo sapiens
IUUC-Hsa-046647	ENSG00000170364.12	B9ZVV8	SETMAR	Homo sapiens
IUUC-Hsa-046555	ENSG00000121797.9	O00421-2	CCRL2; CCR11; CCR6; CKRX; CRAM; HCR	Homo sapiens
IUUC-Hsa-046994	ENSG00000150401.14	Q6PH85	DCUN1D2; C13orf17; DCUN1L2	Homo sapiens
IUUC-Hsa-046288	ENSG00000188215.9	Q8IWE4	DCUN1D3; SCCRO3	Homo sapiens
IUUC-Hsa-046089	ENSG00000043093.13	Q96GG9	DCUN1D1; DCUN1L1; RP42; SCCRO	Homo sapiens
IUUC-Hsa-046320	ENSG00000137692.11	Q9BTE7	DCUN1D5	Homo sapiens
IUUC-Hsa-046343	ENSG00000024048.10	Q8IWV8	UBR2; C6orf133; KIAA0349	Homo sapiens
IUUC-Hsa-046753	ENSG00000159459.11	Q8IWV7	UBR1	Homo sapiens
IUUC-Hsa-045820	ENSG00000154277.12	P09936	UCHL1	Homo sapiens
IUUC-Hsa-046969	ENSG00000081803.15	Q86UW7	CADPS2; CAPS2; KIAA1591	Homo sapiens
IUUC-Hsa-046934	ENSG00000176407.17	Q9P0J7	KCMF1; FIGC; ZZZ1	Homo sapiens
IUUC-Hsa-046900	ENSG00000005339.14	Q92793	CREBBP; CBP	Homo sapiens
IUUC-Hsa-046885	ENSG00000089280.18	P35637	FUS; TLS	Homo sapiens
IUUC-Hsa-046968	ENSG00000087586.17	O14965	AURKA; AIK; AIRK1; ARK1; AURA; AYK1; BTAK; IAK1; STK15; STK6	Homo sapiens
IUUC-Hsa-046877	ENSG00000122481.16	Q9Y3V2	RWDD3; RSUME	Homo sapiens
IUUC-Hsa-046823	ENSG00000014123.9	O94874	UFL1; KIAA0776; NLBP; RCAD	Homo sapiens
IUUC-Hsa-046966	ENSG00000172175.12	Q9UDY8	MALT1; MLT	Homo sapiens
IUUC-Hsa-046925	ENSG00000068024.16	P56524	HDAC4; KIAA0288	Homo sapiens
IUUC-Hsa-046953	ENSG00000186660.14	Q96JP5	ZFP91; ZNF757; FKSG11	Homo sapiens
IUUC-Hsa-046668	ENSG00000175467.14	O43290	SART1	Homo sapiens
IUUC-Hsa-045868	ENSG00000120913.23	Q96JY6	PDLIM2; PP6345	Homo sapiens
IUUC-Hsa-046947	ENSG00000167967.15	Q66K89	E4F1; E4F	Homo sapiens
IUUC-Hsa-046890	ENSG00000159167.11	P52823	STC1; STC	Homo sapiens
IUUC-Hsa-046168	ENSG00000153201.15	P49792	RANBP2; NUP358	Homo sapiens
IUUC-Hsa-046374	ENSG00000141582.14	O00257	CBX4	Homo sapiens
IUUC-Hsa-046970	ENSG00000114166.7	Q92831	KAT2B; PCAF	Homo sapiens
IUUC-Hsa-046884	ENSG00000100393.11	Q09472	EP300; P300	Homo sapiens
IUUC-Hsa-046942	ENSG00000119669.4	Q9H1B7	IRF2BPL; C14orf4; EAP1; KIAA1865; My039	Homo sapiens
IUUC-Hsa-046888	ENSG00000113851.13	Q96SW2	CRBN; AD-006	Homo sapiens
IUUC-Hsa-046937	ENSG00000100302.6	Q96D21	RASD2; TEM2	Homo sapiens
IUUC-Hsa-046692	ENSG00000213024.11	P37198	NUP62	Homo sapiens
IUUC-Hsa-046152	ENSG00000005007.12	Q92900-2	UPF1; KIAA0221; RENT1	Homo sapiens
IUUC-Hsa-046765	ENSG00000130726.11	Q13263	TRIM28; KAP1; RNF96; TIF1B	Homo sapiens
IUUC-Hsa-046988	ENSG00000272333.5	Q9UMN6	KMT2B; HRX2; KIAA0304; MLL2; MLL4; TRX2; WBP7	Homo sapiens
IUUC-Hsa-045671	ENSG00000095015.5	Q13233	MAP3K1; MAPKKK1; MEKK; MEKK1	Homo sapiens
IUUC-Hsa-046852	ENSG00000111653.19	Q9UNL4	ING4; My036	Homo sapiens
IUUC-Hsa-046143	ENSG00000118058.20	Q03164	KMT2A; ALL1; CXXC7; HRX; HTRX; MLL; MLL1; TRX1	Homo sapiens
IUUC-Hsa-046325	ENSG00000099364.16	Q6PCT2	FBXL19; FBL19	Homo sapiens
IUUC-Hsa-045877	ENSG00000089094.17	Q8NHM5	KDM2B; CXXC2; FBL10; FBXL10; JHDM1B; PCCX2	Homo sapiens
IUUC-Hsa-046170	ENSG00000153487.12	Q9UK53	ING1	Homo sapiens
IUUC-Hsa-046302	ENSG00000198060.9	Q9NX47	MARCH5; RNF153	Homo sapiens
IUUC-Hsa-046169	ENSG00000197323.11	Q9UPN9	TRIM33; KIAA1113; RFG7; TIF1G	Homo sapiens
IUUC-Hsa-046785	ENSG00000122779.17	O15164	TRIM24; RNF82; TIF1; TIF1A	Homo sapiens
IUUC-Hsa-046603	ENSG00000160224.16	O43918	AIRE; APECED	Homo sapiens
IUUC-Hsa-046422	ENSG00000147854.16	Q96PU4	UHRF2; NIRF; RNF107	Homo sapiens
IUUC-Hsa-047032	ENSG00000070047.11	Q9P1Y6	PHRF1; KIAA1542	Homo sapiens
IUUC-Hsa-046740	ENSG00000106443.15	A0A0U1RRH6	PHF14	Homo sapiens
IUUC-Hsa-046789	ENSG00000274780.2	B7ZM65	PHRF1	Homo sapiens
IUUC-Hsa-046855	ENSG00000205683.11	Q92784	DPF3; BAF45C; CERD4	Homo sapiens
IUUC-Hsa-045908	ENSG00000111642.14	A0A0C4DGG9	CHD4	Homo sapiens
IUUC-Hsa-046399	ENSG00000012817.15	Q9BY66-3	KDM5D; HY; HYA; JARID1D; KIAA0234; SMCY	Homo sapiens
IUUC-Hsa-046180	ENSG00000173120.14	Q9Y2K7	KDM2A; CXXC8; FBL7; FBXL11; JHDM1A; KIAA1004	Homo sapiens
IUUC-Hsa-045954	ENSG00000077684.15	Q6IE81	JADE1; KIAA1807; PHF17	Homo sapiens
IUUC-Hsa-046380	ENSG00000109685.17	O96028	WHSC1; NSD2; KIAA1090; MMSET; TRX5	Homo sapiens
IUUC-Hsa-046436	ENSG00000165671.18	Q96L73	NSD1; ARA267; KMT3B	Homo sapiens
IUUC-Hsa-046188	ENSG00000225553.7	O43189	PHF1; PCL1	Homo sapiens
IUUC-Hsa-046675	ENSG00000135365.15	Q96BD5	PHF21A; BHC80; KIAA1696; BM-006	Homo sapiens
IUUC-Hsa-045933	ENSG00000166436.15	B5MCJ9	TRIM66	Homo sapiens
IUUC-Hsa-045821	ENSG00000073614.12	P29375	KDM5A; JARID1A; RBBP2; RBP2	Homo sapiens
IUUC-Hsa-046706	ENSG00000006459.10	Q6ZMT4	KDM7A; JHDM1D; KDM7; KIAA1718	Homo sapiens
IUUC-Hsa-046225	ENSG00000101191.16	Q9BTC0	DIDO1; C20orf158; DATF1; KIAA0333	Homo sapiens
IUUC-Hsa-046655	ENSG00000138785.14	Q96CB8	INTS12; PHF22; SBBI22	Homo sapiens
IUUC-Hsa-046560	ENSG00000198604.10	Q9NRL2	BAZ1A; ACF1; WCRF180; HSPC317	Homo sapiens
IUUC-Hsa-045916	ENSG00000170004.16	Q12873-3	CHD3	Homo sapiens
IUUC-Hsa-046737	ENSG00000126012.11	P41229	KDM5C; DXS1272E; JARID1C; SMCX; XE169	Homo sapiens
IUUC-Hsa-045967	ENSG00000112511.17	E9PQZ5	PHF1	Homo sapiens
IUUC-Hsa-045895	ENSG00000143033.17	Q9Y483	MTF2; PCL2	Homo sapiens
IUUC-Hsa-045888	ENSG00000117139.16	Q9UGL1-2	KDM5B; JARID1B; PLU1; RBBP2H1	Homo sapiens
IUUC-Hsa-046760	ENSG00000197724.10	O75151	PHF2; CENP-35; KIAA0662	Homo sapiens
IUUC-Hsa-045724	ENSG00000172943.19	Q9UPP1	PHF8; KIAA1111; ZNF422	Homo sapiens
IUUC-Hsa-046404	ENSG00000011332.19	Q92782-2	DPF1; BAF45B; NEUD4	Homo sapiens
IUUC-Hsa-047012	ENSG00000165632.7	Q5VWG9	TAF3	Homo sapiens
IUUC-Hsa-046773	ENSG00000009954.10	Q9UIG0	BAZ1B; WBSC10; WBSCR10; WBSCR9; WSTF	Homo sapiens
IUUC-Hsa-047029	ENSG00000130024.14	Q8WUB8	PHF10; BAF45A	Homo sapiens
IUUC-Hsa-046878	ENSG00000171634.16	Q12830	BPTF; FAC1; FALZ	Homo sapiens
IUUC-Hsa-046080	ENSG00000147548.16	Q9BZ95	WHSC1L1; NSD3; DC28	Homo sapiens
IUUC-Hsa-046035	ENSG00000071243.15	Q9NXR8	ING3; HSPC301	Homo sapiens
IUUC-Hsa-045965	ENSG00000168395.15	Q8WYH8	ING5	Homo sapiens
IUUC-Hsa-045837	ENSG00000168556.6	Q9H160	ING2; ING1L	Homo sapiens
IUUC-Hsa-046567	ENSG00000167548.14	O14686	KMT2D; ALR; MLL2; MLL4	Homo sapiens
IUUC-Hsa-046832	ENSG00000083168.9	Q92794	KAT6A; MOZ; MYST3; RUNXBP2; ZNF220	Homo sapiens
IUUC-Hsa-046181	ENSG00000116254.17	Q8TDI0	CHD5; KIAA0444	Homo sapiens
IUUC-Hsa-046595	ENSG00000055609.17	Q8NEZ4	KMT2C; HALR; KIAA1506; MLL3	Homo sapiens
IUUC-Hsa-046318	ENSG00000133884.9	J3KMZ8	DPF2	Homo sapiens
IUUC-Hsa-046195	ENSG00000142546.13	Q9Y314	NOSIP; CGI-25	Homo sapiens
IUUC-Hsa-046349	ENSG00000175104.14	Q9Y4K3	TRAF6; RNF85	Homo sapiens
IUUC-Hsa-046046	ENSG00000228405.5	Q99942	RNF5; G16; NG2; RMA1	Homo sapiens
IUUC-Hsa-046979	ENSG00000224168.9	Q9BZY9	TRIM31; C6orf13; RNF	Homo sapiens
IUUC-Hsa-046497	ENSG00000230230.7	Q12899	TRIM26; RNF95; ZNF173	Homo sapiens
IUUC-Hsa-046600	ENSG00000178809.11	Q86UV7	TRIM73; TRIM50B	Homo sapiens
IUUC-Hsa-045719	ENSG00000224994.9	Q9HCM9	TRIM39; RNF23; TFP	Homo sapiens
IUUC-Hsa-046006	ENSG00000121236.20	Q9C030	TRIM6; RNF89	Homo sapiens
IUUC-Hsa-046573	ENSG00000132256.18	Q9C035	TRIM5; RNF88	Homo sapiens
IUUC-Hsa-046363	ENSG00000132274.15	Q8IYM9	TRIM22; RNF94; STAF50	Homo sapiens
IUUC-Hsa-046085	ENSG00000162931.11	Q9Y577	TRIM17; RBCC; RNF16; TERF	Homo sapiens
IUUC-Hsa-046161	ENSG00000112343.10	O00635	TRIM38; RNF15; RORET	Homo sapiens
IUUC-Hsa-046707	ENSG00000146833.15	Q9C037	TRIM4; RNF87	Homo sapiens
IUUC-Hsa-046123	ENSG00000258588.3	Q9BYJ4	TRIM6-TRIM34; TRIM34; IFP1; RNF21	Homo sapiens
IUUC-Hsa-046849	ENSG00000122257.18	Q7Z6E9	RBBP6; P2PR; PACT; RBQ1; My038	Homo sapiens
IUUC-Hsa-046402	ENSG00000181852.17	Q9H4P4	RNF41; FLRF; NRDP1; SBBI03	Homo sapiens
IUUC-Hsa-046880	ENSG00000130939.18	O95155	UBE4B; HDNB1; KIAA0684; UFD2	Homo sapiens
IUUC-Hsa-046939	ENSG00000056972.18	O43734	TRAF3IP2; C6orf2; C6orf4; C6orf5; C6orf6	Homo sapiens
IUUC-Hsa-045709	ENSG00000100023.18	Q13356	PPIL2	Homo sapiens
IUUC-Hsa-046039	ENSG00000146755.10	Q86XT4	TRIM50; TRIM50A	Homo sapiens
IUUC-Hsa-046533	ENSG00000177238.13	Q6ZMU5	TRIM72; MG53	Homo sapiens
IUUC-Hsa-045828	ENSG00000121060.15	Q14258	TRIM25; EFP; RNF147; ZNF147	Homo sapiens
IUUC-Hsa-046649	ENSG00000158717.10	Q96A37	RNF166	Homo sapiens
IUUC-Hsa-045690	ENSG00000213186.7	Q8IWR1	TRIM59; RNF104; TRIM57; TSBF1	Homo sapiens
IUUC-Hsa-046042	ENSG00000104228.12	Q9UPQ4	TRIM35; HLS5; KIAA1098	Homo sapiens
IUUC-Hsa-046158	ENSG00000171206.13	Q9BZR9	TRIM8; GERP; RNF27	Homo sapiens
IUUC-Hsa-046031	ENSG00000167333.12	Q6AZZ1	TRIM68; GC109; RNF137; SS56	Homo sapiens
IUUC-Hsa-047025	ENSG00000116525.13	Q9BVG3	TRIM62	Homo sapiens
IUUC-Hsa-046704	ENSG00000156831.7	Q96MF7	NSMCE2; C8orf36; MMS21	Homo sapiens
IUUC-Hsa-046332	ENSG00000154370.14	Q96F44	TRIM11; RNF92	Homo sapiens
IUUC-Hsa-046700	ENSG00000144015.4	Q96BQ3	TRIM43	Homo sapiens
IUUC-Hsa-046113	ENSG00000141569.10	Q6PJ69	TRIM65	Homo sapiens
IUUC-Hsa-046469	ENSG00000132481.6	Q96LD4	TRIM47; GOA; RNF100	Homo sapiens
IUUC-Hsa-046583	ENSG00000132109.9	P19474	TRIM21; RNF81; RO52; SSA1	Homo sapiens
IUUC-Hsa-046176	ENSG00000110344.9	Q14139	UBE4A; KIAA0126	Homo sapiens
IUUC-Hsa-046280	ENSG00000124226.10	Q9Y508	RNF114; ZNF228; ZNF313	Homo sapiens
IUUC-Hsa-046036	ENSG00000110107.8	Q9UMS4	PRPF19; NMP200; PRP19; SNEV	Homo sapiens
IUUC-Hsa-046872	ENSG00000103266.10	Q9UNE7	STUB1; CHIP; PP1131	Homo sapiens
IUUC-Hsa-046518	ENSG00000101695.8	Q96EQ8	RNF125	Homo sapiens
IUUC-Hsa-045766	ENSG00000185019.16	O94941	UBOX5; KIAA0860; RNF37; UBCE7IP5; UIP5	Homo sapiens
IUUC-Hsa-046097	ENSG00000179580.9	Q2KHN1	RNF151	Homo sapiens
IUUC-Hsa-045770	ENSG00000226437.9	A0A140TA46	TRIM39	Homo sapiens
IUUC-Hsa-045987	ENSG00000232839.9	A0A0G2JKY0	TRIM39	Homo sapiens
IUUC-Hsa-046092	ENSG00000169744.12	G5E9Y7	LDB2; hCG_1811661	Homo sapiens
IUUC-Hsa-046727	ENSG00000226402.8			Homo sapiens
IUUC-Hsa-046260	ENSG00000229346.8	Q9UDY6	TRIM10; RFB30; RNF9	Homo sapiens
IUUC-Hsa-045892	ENSG00000233573.9			Homo sapiens
IUUC-Hsa-046328	ENSG00000165966.14	Q6ZMN7	PDZRN4; LNX4; SEMCAP3L	Homo sapiens
IUUC-Hsa-046592	ENSG00000154359.12	Q17RB8	LONRF1; RNF191	Homo sapiens
IUUC-Hsa-046630	ENSG00000170500.12	Q1L5Z9	LONRF2; RNF192	Homo sapiens
IUUC-Hsa-045695	ENSG00000175556.16	Q496Y0	LONRF3; RNF127	Homo sapiens
IUUC-Hsa-045910	ENSG00000196151.10	Q8N9V3	WDSUB1; WDSAM1	Homo sapiens
IUUC-Hsa-046467	ENSG00000137397.18			Homo sapiens
IUUC-Hsa-046644	ENSG00000169126.15	Q5T2S8	ARMC4	Homo sapiens
IUUC-Hsa-046478	ENSG00000146054.17	Q9C029	TRIM7; GNIP; RNF90	Homo sapiens
IUUC-Hsa-046695	ENSG00000105325.13	Q9UM11	FZR1; CDH1; FYR; FZR; KIAA1242	Homo sapiens
IUUC-Hsa-046305	ENSG00000117399.13	Q12834	CDC20	Homo sapiens
IUUC-Hsa-046792	ENSG00000008853.16	Q9BYZ6	RHOBTB2; DBC2; KIAA0717	Homo sapiens
IUUC-Hsa-045944	ENSG00000168301.12	Q8NC69	KCTD6	Homo sapiens
IUUC-Hsa-046587	ENSG00000164292.12	O94955	RHOBTB3; KIAA0878	Homo sapiens
IUUC-Hsa-046837	ENSG00000179456.10	Q99592	ZBTB18; RP58; TAZ1; ZNF238	Homo sapiens
IUUC-Hsa-045996	ENSG00000188997.7	Q4G0X4	KCTD21	Homo sapiens
IUUC-Hsa-046839	ENSG00000072422.16	O94844	RHOBTB1; KIAA0740	Homo sapiens
IUUC-Hsa-046116	ENSG00000213859.4	Q693B1	KCTD11; C17orf36; REN	Homo sapiens
IUUC-Hsa-045986	ENSG00000174943.9	Q8WZ19	KCTD13; BACURD1; PDIP1; POLDIP1; FKSG86; PP6832	Homo sapiens
IUUC-Hsa-045899	ENSG00000167977.8	Q9NXV2	KCTD5	Homo sapiens
IUUC-Hsa-047035	ENSG00000188827.10	Q8IY92	SLX4; BTBD12; KIAA1784; KIAA1987	Homo sapiens
IUUC-Hsa-046420	ENSG00000161940.10	Q8N143	BCL6B; BAZF; ZNF62	Homo sapiens
IUUC-Hsa-046990	ENSG00000160877.5	Q96RE7	NACC1; BTBD14B; NAC1	Homo sapiens
IUUC-Hsa-045733	ENSG00000114626.17	Q969K4	ABTB1; BPOZ; PP2259	Homo sapiens
IUUC-Hsa-046091	ENSG00000109079.9	Q13829	TNFAIP1; BACURD2; EDP1	Homo sapiens
IUUC-Hsa-045744	ENSG00000185271.7	A0A1B0GUB7	KLHL33	Homo sapiens
IUUC-Hsa-045696	ENSG00000189195.10	A0A1B0GUL6	BTBD8	Homo sapiens
IUUC-Hsa-046756	ENSG00000283068.1	Q9P2D0	IBTK; BTKI; KIAA1417	Homo sapiens
IUUC-Hsa-046103	ENSG00000277222.4	Q9P203	BTBD7; KIAA1525	Homo sapiens
IUUC-Hsa-046697	ENSG00000273274.1	Q8NAP8	ZBTB8B	Homo sapiens
IUUC-Hsa-045758	ENSG00000089775.11	P24278	ZBTB25; C14orf51; KUP; ZNF46	Homo sapiens
IUUC-Hsa-046392	ENSG00000135686.12	Q8N4N3	KLHL36; C16orf44	Homo sapiens
IUUC-Hsa-046421	ENSG00000179627.9	B2RXF5	ZBTB42	Homo sapiens
IUUC-Hsa-046418	ENSG00000126804.13	Q9Y2K1	ZBTB1; KIAA0997	Homo sapiens
IUUC-Hsa-046044	ENSG00000149243.15	Q6PF15	KLHL35	Homo sapiens
IUUC-Hsa-045829	ENSG00000184828.9	A1YPR0	ZBTB7C; APM1; ZBTB36; ZNF857C	Homo sapiens
IUUC-Hsa-046190	ENSG00000123444.13	A0A075B6T4	KBTBD4	Homo sapiens
IUUC-Hsa-046213	ENSG00000196323.11	H0YEM9	ZBTB44	Homo sapiens
IUUC-Hsa-045856	ENSG00000182359.14	Q8NAB2	KBTBD3; BKLHD3	Homo sapiens
IUUC-Hsa-046132	ENSG00000177311.11	Q8NAP3	ZBTB38	Homo sapiens
IUUC-Hsa-046829	ENSG00000172262.11	P52739	ZNF131	Homo sapiens
IUUC-Hsa-046149	ENSG00000119771.14	Q96CT2	KLHL29; KBTBD9; KIAA1921	Homo sapiens
IUUC-Hsa-047018	ENSG00000254553.1	Q8NAP8-2	RP1-27O5.3; ZBTB8B	Homo sapiens
IUUC-Hsa-046472	ENSG00000181722.16	Q9HC78	ZBTB20; DPZF; ZNF288	Homo sapiens
IUUC-Hsa-045855	ENSG00000222009.8	C9JJ37	BTBD19	Homo sapiens
IUUC-Hsa-046814	ENSG00000233436.7	B2RXH4	BTBD18	Homo sapiens
IUUC-Hsa-045764	ENSG00000166016.5	Q8N961	ABTB2	Homo sapiens
IUUC-Hsa-046808	ENSG00000236104.2	O15209	ZBTB22; BING1; ZBTB22A; ZNF297	Homo sapiens
IUUC-Hsa-045789	ENSG00000136161.12	B4DWG0	RCBTB2	Homo sapiens
IUUC-Hsa-046458	ENSG00000205189.11	Q96DT7	ZBTB10; RINZF; RINZFC	Homo sapiens
IUUC-Hsa-046812	ENSG00000160685.13	O15156-2	ZBTB7B; ZBTB15; ZFP67; ZNF857B	Homo sapiens
IUUC-Hsa-045922	ENSG00000163376.11	Q8NFY9	KBTBD8; KIAA1842; TAKRP	Homo sapiens
IUUC-Hsa-045736	ENSG00000168427.8	Q0D2K2	KLHL30	Homo sapiens
IUUC-Hsa-046397	ENSG00000169635.9	Q96JB3	HIC2; HRG22; KIAA1020; ZBTB30	Homo sapiens
IUUC-Hsa-046095	ENSG00000124743.5	Q9H511	KLHL31; BKLHD6; KBTBD1; KLHL	Homo sapiens
IUUC-Hsa-046648	ENSG00000113916.17	P41182	BCL6; BCL5; LAZ3; ZBTB27; ZNF51	Homo sapiens
IUUC-Hsa-045970	ENSG00000132640.14	Q9Y2F9	BTBD3; KIAA0952	Homo sapiens
IUUC-Hsa-045929	ENSG00000187715.13	Q3ZCT8	KBTBD12; KLHDC6	Homo sapiens
IUUC-Hsa-046274	ENSG00000100379.17	Q8N5Z5	KCTD17	Homo sapiens
IUUC-Hsa-047024	ENSG00000213588.5	Q96C00	ZBTB9	Homo sapiens
IUUC-Hsa-046448	ENSG00000185670.7	Q9H5J0	ZBTB3	Homo sapiens
IUUC-Hsa-046005	ENSG00000184887.13	Q96KE9	BTBD6; BDPL	Homo sapiens
IUUC-Hsa-046542	ENSG00000206280.7	A2AB93	ZBTB22	Homo sapiens
IUUC-Hsa-045806	ENSG00000174282.11	Q9P1Z0	ZBTB4; KIAA1538	Homo sapiens
IUUC-Hsa-045932	ENSG00000185915.5	Q8N239	KLHL34	Homo sapiens
IUUC-Hsa-046618	ENSG00000204859.12	P10074	ZBTB48; HKR3; TZAP; ZNF855	Homo sapiens
IUUC-Hsa-046073	ENSG00000116809.11	Q13105-2	ZBTB17; MIZ1; ZNF151; ZNF60	Homo sapiens
IUUC-Hsa-046841	ENSG00000184677.16	Q9NUA8	ZBTB40; KIAA0478	Homo sapiens
IUUC-Hsa-046109	ENSG00000186130.4	Q15916	ZBTB6; ZID; ZNF482	Homo sapiens
IUUC-Hsa-046094	ENSG00000160062.14	Q96BR9	ZBTB8A; BOZF1	Homo sapiens
IUUC-Hsa-045748	ENSG00000169155.9	O43298	ZBTB43; KIAA0414; ZBTB22B; ZNF297B	Homo sapiens
IUUC-Hsa-045955	ENSG00000148411.7	Q96BF6	NACC2; BTBD14A; NAC2; RBB	Homo sapiens
IUUC-Hsa-045799	ENSG00000186231.16	Q96NJ5	KLHL32; BKLHD5; KIAA1900	Homo sapiens
IUUC-Hsa-046102	ENSG00000185278.15	Q5TC79	ZBTB37	Homo sapiens
IUUC-Hsa-045753	ENSG00000116679.15	Q9Y6Y0	IVNS1ABP; ARA3; FLARA3; KIAA0850; NS1; NS1BP; HSPC068	Homo sapiens
IUUC-Hsa-046070	ENSG00000177888.7	Q5SVQ8	ZBTB41; FRBZ1	Homo sapiens
IUUC-Hsa-046282	ENSG00000197705.9	Q9P2G3	KLHL14; KIAA1384	Homo sapiens
IUUC-Hsa-046032	ENSG00000198081.10	O43829	ZBTB14; ZFP161; ZNF478	Homo sapiens
IUUC-Hsa-046645	ENSG00000119574.12	Q96K62	ZBTB45; ZNF499	Homo sapiens
IUUC-Hsa-045942	ENSG00000085274.15	Q9NPC7	MYNN; OSZF; ZBTB31; SBBIZ1	Homo sapiens
IUUC-Hsa-046234	ENSG00000125812.15	Q9H116	GZF1; ZBTB23; ZNF336	Homo sapiens
IUUC-Hsa-045928	ENSG00000168826.15	Q6ZSB9	ZBTB49; ZNF509	Homo sapiens
IUUC-Hsa-046824	ENSG00000109906.13	Q05516	ZBTB16; PLZF; ZNF145	Homo sapiens
IUUC-Hsa-046433	ENSG00000185972.5	Q13939	CCIN	Homo sapiens
IUUC-Hsa-045874	ENSG00000174010.9	Q96M94	KLHL15; KIAA1677	Homo sapiens
IUUC-Hsa-045883	ENSG00000177485.6	Q86T24	ZBTB33; KAISO; ZNF348	Homo sapiens
IUUC-Hsa-046517	ENSG00000181472.4	Q8N680	ZBTB2; KIAA1483; ZNF437	Homo sapiens
IUUC-Hsa-046769	ENSG00000177374.12	Q14526	HIC1; ZBTB29	Homo sapiens
IUUC-Hsa-047004	ENSG00000180901.10	Q14681	KCTD2; KIAA0176	Homo sapiens
IUUC-Hsa-046303	ENSG00000178951.8	O95365	ZBTB7A; FBI1; LRF; ZBTB7; ZNF857A	Homo sapiens
IUUC-Hsa-046663	ENSG00000177125.5	A0A0C4DFQ2	ZBTB34	Homo sapiens
IUUC-Hsa-046480	ENSG00000066422.4	O95625	ZBTB11	Homo sapiens
IUUC-Hsa-046569	ENSG00000173276.13	Q9ULJ3	ZBTB21; KIAA1227; ZNF295	Homo sapiens
IUUC-Hsa-046027	ENSG00000168795.4	O15062	ZBTB5; KIAA0354	Homo sapiens
IUUC-Hsa-045859	ENSG00000167487.11	Q53HC5	KLHL26	Homo sapiens
IUUC-Hsa-045691	ENSG00000166860.2	O15060	ZBTB39; KIAA0352	Homo sapiens
IUUC-Hsa-045915	ENSG00000160410.14	Q8TBC3	SHKBP1; SB1; PP203	Homo sapiens
IUUC-Hsa-046202	ENSG00000156273.15	O14867	BACH1	Homo sapiens
IUUC-Hsa-046584	ENSG00000151136.14	A6QL63	BTBD11	Homo sapiens
IUUC-Hsa-045831	ENSG00000100105.17	Q9HBE1	PATZ1; PATZ; RIAZ; ZBTB19; ZNF278; ZSG	Homo sapiens
IUUC-Hsa-046417	ENSG00000064726.9	Q9H0C5	BTBD1; C15orf1; NS5ATP8	Homo sapiens
IUUC-Hsa-046075	ENSG00000136636.12	Q9Y597	KCTD3	Homo sapiens
IUUC-Hsa-045852	ENSG00000112182.14	Q9BYV9	BACH2	Homo sapiens
IUUC-Hsa-046206	ENSG00000133243.8	Q9BX70	BTBD2	Homo sapiens
IUUC-Hsa-046360	ENSG00000130584.10	Q86UZ6	ZBTB46; BTBD4; ZNF340	Homo sapiens
IUUC-Hsa-045935	ENSG00000114853.13	Q9UFB7	ZBTB47; KIAA1190; ZNF651	Homo sapiens
IUUC-Hsa-045793	ENSG00000112365.4	O43167	ZBTB24; KIAA0441; ZNF450	Homo sapiens
IUUC-Hsa-046604	ENSG00000110906.12	Q9H3F6	KCTD10; ULR061; MSTP028	Homo sapiens
IUUC-Hsa-046973	ENSG00000104756.15	Q7L273	KCTD9	Homo sapiens
IUUC-Hsa-045985	ENSG00000099949.18	Q8N653	LZTR1; TCFL2	Homo sapiens
IUUC-Hsa-046709	ENSG00000167986.13	Q16531	DDB1; XAP1	Homo sapiens
IUUC-Hsa-046045	ENSG00000154582.16	Q15369	TCEB1; ELOC	Homo sapiens
IUUC-Hsa-046790	ENSG00000103363.14	Q15370	TCEB2; ELOB	Homo sapiens
IUUC-Hsa-046954	ENSG00000163257.10	Q9NXF7	DCAF16; C4orf30	Homo sapiens
IUUC-Hsa-046962	ENSG00000115827.13	Q5H9S7	DCAF17; C2orf37	Homo sapiens
IUUC-Hsa-046946	ENSG00000143437.20	P27540	ARNT; BHLHE2	Homo sapiens
IUUC-Hsa-046897	ENSG00000164327.12	Q6R327	RICTOR; KIAA1999	Homo sapiens
IUUC-Hsa-046919	ENSG00000182742.5	P17483	HOXB4; HOX2F	Homo sapiens
IUUC-Hsa-046892	ENSG00000132017.10	Q66K64	DCAF15; C19orf72	Homo sapiens
IUUC-Hsa-046967	ENSG00000100991.11	Q8TEL6	TRPC4AP; C20orf188; TRRP4AP	Homo sapiens
IUUC-Hsa-046960	ENSG00000106546.12	P35869	AHR; BHLHE76	Homo sapiens
IUUC-Hsa-046744	ENSG00000057663.13	Q9H1Y0	ATG5; APG5L; ASP	Homo sapiens
IUUC-Hsa-046796	ENSG00000145780.7	Q96JP0	FEM1C; KIAA1785	Homo sapiens
IUUC-Hsa-046875	ENSG00000113558.18	P63208	SKP1; EMC19; OCP2; SKP1A; TCEB1L	Homo sapiens
IUUC-Hsa-046860	ENSG00000280606.2	O00303	EIF3F; EIF3S5	Homo sapiens
IUUC-Hsa-046902	ENSG00000162601.9	Q5VVJ2	MYSM1; KIAA1915	Homo sapiens
IUUC-Hsa-045865	ENSG00000115233.11	O00487	PSMD14; POH1	Homo sapiens
IUUC-Hsa-046463	ENSG00000138134.11	Q96FJ0	STAMBPL1; AMSHLP; KIAA1373; AMSH-LP	Homo sapiens
IUUC-Hsa-046931	ENSG00000185515.14	P46736	BRCC3; BRCC36; C6.1A; CXorf53	Homo sapiens
IUUC-Hsa-046659	ENSG00000121022.13	Q92905	COPS5; CSN5; JAB1	Homo sapiens
IUUC-Hsa-136371	ENSG00000147677.10	O15372	EIF3H; EIF3S3	Homo sapiens
IUUC-Hsa-136372	ENSG00000008382.15	Q8N594	MPND	Homo sapiens
IUUC-Hsa-136373	ENSG00000103035.10	P51665	PSMD7; MOV34L	Homo sapiens
IUUC-Hsa-045797	ENSG00000168090.9	E7EM64	COPS6	Homo sapiens
IUUC-Hsa-136506	ENSG00000143409.15	Q8N5J2	MINDY1; FAM63A; KIAA1390	Homo sapiens
IUUC-Hsa-136507	ENSG00000128923.10	Q8NBR6	MINDY2; FAM63B; KIAA1164	Homo sapiens
IUUC-Hsa-136747	ENSG00000148481.13	Q9H8M7	MINDY3; C10orf97; CARP; DERP5; FAM188A; MSTP126; My042	Homo sapiens
IUUC-Hsa-136748	ENSG00000106125.14	Q4G0A6	MINDY4; C7orf67; FAM188B	Homo sapiens
IUUC-Hsa-046924	ENSG00000163874.9	Q5D1E8	ZC3H12A; MCPIP; MCPIP1	Homo sapiens
IUUC-Hsa-046930	ENSG00000166012.15	Q9H5J8	TAF1D; JOSD3	Homo sapiens
IUUC-Hsa-046933	ENSG00000166326.6	Q96DX7	TRIM44; DIPB	Homo sapiens
IUUC-Hsa-046680	ENSG00000070010.18	Q92890	UFD1L	Homo sapiens
IUUC-Hsa-046898	ENSG00000111224.13	Q9NR21	PARP11; C12orf6	Homo sapiens
IUUC-Hsa-046446	ENSG00000166192.14	Q96LD8	SENP8; DEN1; NEDP1; PRSC2; FKSG8	Homo sapiens
IUUC-Hsa-046229	ENSG00000079387.13	Q9P0U3	SENP1	Homo sapiens
IUUC-Hsa-046174	ENSG00000112701.17	Q9GZR1	SENP6; KIAA0797; SSP1; SUSP1; FKSG6	Homo sapiens
IUUC-Hsa-046011	ENSG00000138468.15	Q9BQF6	SENP7; KIAA1707; SSP2; SUSP2	Homo sapiens
IUUC-Hsa-046917	ENSG00000176125.4	Q6NVU6	UFSP1	Homo sapiens
IUUC-Hsa-045747	ENSG00000119231.10	Q96HI0	SENP5; FKSG45	Homo sapiens
IUUC-Hsa-046815	ENSG00000161956.12	Q9H4L4	SENP3; SSP3; SUSP3	Homo sapiens
IUUC-Hsa-045920	ENSG00000163904.12	Q9HC62	SENP2; KIAA1331	Homo sapiens
IUUC-Hsa-046929	ENSG00000109775.10	Q9NUQ7	UFSP2; C4orf20	Homo sapiens
IUUC-Hsa-046185	ENSG00000277957.1	A0A087X0R7	SENP3-EIF4A1	Homo sapiens
IUUC-Hsa-046522	ENSG00000161677.11	Q8TAC2	JOSD2; SBBI54	Homo sapiens
IUUC-Hsa-046591	ENSG00000066427.21	P54252	ATXN3; ATX3; MJD; MJD1; SCA3	Homo sapiens
IUUC-Hsa-047013	ENSG00000123594.5	Q9H3M9	ATXN3L; ATX3L; MJDL	Homo sapiens
IUUC-Hsa-047008	ENSG00000100221.10	Q15040	JOSD1; JSPH1; KIAA0063	Homo sapiens
IUUC-Hsa-046984	ENSG00000277276.3	Q96DC9	OTUB2; C14orf137; OTB2; OTU2	Homo sapiens
IUUC-Hsa-046473	ENSG00000264522.5	Q6GQQ9	OTUD7B; ZA20D1; CEZANNE	Homo sapiens
IUUC-Hsa-046766	ENSG00000167770.11	Q96FW1	OTUB1; OTB1; OTU1; HSPC263	Homo sapiens
IUUC-Hsa-045990	ENSG00000165312.6	Q5VV17	OTUD1; DUBA7; OTDC1	Homo sapiens
IUUC-Hsa-045794	ENSG00000169914.5	Q5T2D3	OTUD3; KIAA0459	Homo sapiens
IUUC-Hsa-045714	ENSG00000180667.10	Q5VVQ6	YOD1; DUBA8; HIN7; OTUD2; PRO0907	Homo sapiens
IUUC-Hsa-046882	ENSG00000019995.6	Q9UGI0	ZRANB1; TRABID	Homo sapiens
IUUC-Hsa-045914	ENSG00000175073.7	Q96JH7	VCPIP1; KIAA1850; VCIP135	Homo sapiens
IUUC-Hsa-046781	ENSG00000169918.9	Q8TE49	OTUD7A; C15orf16; CEZANNE2; OTUD7	Homo sapiens
IUUC-Hsa-046703	ENSG00000155100.10	Q8N6M0	OTUD6B; DUBA5; CGI-77	Homo sapiens
IUUC-Hsa-046071	ENSG00000118503.14	P21580	TNFAIP3; OTUD7C; A20	Homo sapiens
IUUC-Hsa-046538	ENSG00000068308.13	Q96G74	OTUD5	Homo sapiens
IUUC-Hsa-136374	ENSG00000164164.15	Q01804	OTUD4; HIN1; KIAA1046	Homo sapiens
IUUC-Hsa-136375	ENSG00000189401.2	Q7L8S5	OTUD6A; DUBA2	Homo sapiens
IUUC-Hsa-045820	ENSG00000154277.12	P09936	UCHL1	Homo sapiens
IUUC-Hsa-045882	ENSG00000163930.9	Q92560	BAP1; KIAA0272; hucep-6	Homo sapiens
IUUC-Hsa-046754	ENSG00000118939.17	P15374	UCHL3	Homo sapiens
IUUC-Hsa-046227	ENSG00000116750.13	Q9Y5K5	UCHL5; UCH37; AD-019; CGI-70	Homo sapiens
IUUC-Hsa-045775	ENSG00000273820.1	A6NNY8	USP27X; USP22L; USP27	Homo sapiens
IUUC-Hsa-046863	ENSG00000055483.19	Q9P275	USP36; KIAA1453	Homo sapiens
IUUC-Hsa-045803	ENSG00000129204.16	P35125	USP6; HRP1; TRE2	Homo sapiens
IUUC-Hsa-046124	ENSG00000118369.12	Q9P2H5	USP35; KIAA1372	Homo sapiens
IUUC-Hsa-046230	ENSG00000227140.3	A8MUK1	USP17L5	Homo sapiens
IUUC-Hsa-045765	ENSG00000247746.4	Q70EK9	USP51	Homo sapiens
IUUC-Hsa-046430	ENSG00000123552.17	Q70EL2	USP45	Homo sapiens
IUUC-Hsa-046715	ENSG00000085982.13	Q9NVE5	USP40	Homo sapiens
IUUC-Hsa-046156	ENSG00000109189.12	P62068	USP46	Homo sapiens
IUUC-Hsa-046041	ENSG00000168883.19	Q53GS9	USP39; CGI-21; HSPC332; PRO2855	Homo sapiens
IUUC-Hsa-046598	ENSG00000156256.14	Q9Y5T5	USP16; MSTP039	Homo sapiens
IUUC-Hsa-046634	ENSG00000170242.17	Q96K76	USP47	Homo sapiens
IUUC-Hsa-046791	ENSG00000172046.18	O94966	USP19; KIAA0891; ZMYND9	Homo sapiens
IUUC-Hsa-046913	ENSG00000115464.14	Q70CQ2	USP34; KIAA0570; KIAA0729	Homo sapiens
IUUC-Hsa-046743	ENSG00000164663.14	Q70CQ1	USP49	Homo sapiens
IUUC-Hsa-046581	ENSG00000140455.16	Q9Y6I4	USP3	Homo sapiens
IUUC-Hsa-045825	ENSG00000136878.12	Q9Y2K6	USP20; KIAA1003; LSFR3A; VDU2	Homo sapiens
IUUC-Hsa-046292	ENSG00000134588.12	Q9BXU7	USP26	Homo sapiens
IUUC-Hsa-045694	ENSG00000077254.14	Q8TEY7	USP33; KIAA1097; VDU1	Homo sapiens
IUUC-Hsa-046278	ENSG00000187555.14	Q93009	USP7; HAUSP	Homo sapiens
IUUC-Hsa-047020	ENSG00000162607.12	O94782	USP1	Homo sapiens
IUUC-Hsa-045767	ENSG00000166348.18	Q70EL1	USP54; C10orf29	Homo sapiens
IUUC-Hsa-046537	ENSG00000114374.12	O00507	USP9Y; DFFRY	Homo sapiens
IUUC-Hsa-046774	ENSG00000223443.2	Q6R6M4	USP17L2; DUB3; USP17; USP17H; USP17I; USP17J; USP17K; USP17L; USP17M	Homo sapiens
IUUC-Hsa-046295	ENSG00000124486.12	Q93008	USP9X; DFFRX; FAM; USP9	Homo sapiens
IUUC-Hsa-045846	ENSG00000083799.17	Q9NQC7	CYLD; CYLD1; KIAA0849; HSPC057	Homo sapiens
IUUC-Hsa-046019	ENSG00000090686.15	Q86UV5	USP48; USP31	Homo sapiens
IUUC-Hsa-046438	ENSG00000138592.13	P40818	USP8; KIAA0055; UBPY	Homo sapiens
IUUC-Hsa-046444	ENSG00000170185.9	Q8NB14	USP38; KIAA1891	Homo sapiens
IUUC-Hsa-046072	ENSG00000106346.11	Q9H9J4	USP42	Homo sapiens
IUUC-Hsa-046107	ENSG00000170832.12	Q8NFA0	USP32	Homo sapiens
IUUC-Hsa-045851	ENSG00000162402.13	Q9UPU5	USP24; KIAA1057	Homo sapiens
IUUC-Hsa-046443	ENSG00000143258.15	Q9UK80	USP21; USP23; PP1490	Homo sapiens
IUUC-Hsa-046204	ENSG00000155313.15	Q9UHP3	USP25	Homo sapiens
IUUC-Hsa-045961	ENSG00000154914.16	Q70EL4	USP43	Homo sapiens
IUUC-Hsa-045700	ENSG00000152484.13	O75317	USP12; UBH1; USP12L1	Homo sapiens
IUUC-Hsa-046052	ENSG00000135655.14	Q9Y4E8	USP15; KIAA0529	Homo sapiens
IUUC-Hsa-046741	ENSG00000145390.11	Q70EK8	USP53; KIAA1350	Homo sapiens
IUUC-Hsa-045669	ENSG00000114316.12	Q13107	USP4; UNP; UNPH	Homo sapiens
IUUC-Hsa-046546	ENSG00000058056.8	Q92995	USP13; ISOT3	Homo sapiens
IUUC-Hsa-045706	ENSG00000101557.14	P54578	USP14; TGT	Homo sapiens
IUUC-Hsa-046521	ENSG00000124422.11	Q9UPT9	USP22; KIAA1063; USP3L	Homo sapiens
IUUC-Hsa-045937	ENSG00000036672.15	O75604	USP2; UBP41	Homo sapiens
IUUC-Hsa-046079	ENSG00000136014.11	Q9H0E7	USP44	Homo sapiens
IUUC-Hsa-046043	ENSG00000135913.10	Q86T82	USP37; KIAA1594	Homo sapiens
IUUC-Hsa-045832	ENSG00000135093.12	Q70CQ3	USP30	Homo sapiens
IUUC-Hsa-046927	ENSG00000132952.11	Q5W0Q7	USPL1; C13orf22; D13S106	Homo sapiens
IUUC-Hsa-046106	ENSG00000131864.10	Q9HBJ7	USP29	Homo sapiens
IUUC-Hsa-045959	ENSG00000111667.13	P45974	USP5; ISOT	Homo sapiens
IUUC-Hsa-045864	ENSG00000103194.15	Q14694	USP10; KIAA0190	Homo sapiens
IUUC-Hsa-046551	ENSG00000102226.9	P51784	USP11; UHX1	Homo sapiens
IUUC-Hsa-046381	ENSG00000184979.9	Q9UMW8	USP18; ISG43	Homo sapiens
IUUC-Hsa-046277	ENSG00000048028.11	Q96RU2	USP28; KIAA1515	Homo sapiens
IUUC-Hsa-046069	ENSG00000232264.4	Q0WX57	USP17L24; USP17L26; USP17L25	Homo sapiens
IUUC-Hsa-046171	ENSG00000248933.2	A0A087WWE9	USP17L22	Homo sapiens
IUUC-Hsa-046643	ENSG00000223569.6	A0A087WUW7	USP17L15	Homo sapiens
IUUC-Hsa-045807	ENSG00000249811.2	D6R901	USP17L21	Homo sapiens
IUUC-Hsa-046582	ENSG00000250844.2	A0A087WTC1	USP17L18	Homo sapiens
IUUC-Hsa-046665	ENSG00000170236.14	A0A087X0L6	USP50	Homo sapiens
IUUC-Hsa-046447	ENSG00000232399.3	A0A087WY87	USP17L13	Homo sapiens
IUUC-Hsa-046821	ENSG00000248920.2	A0A087WYD9	USP17L19	Homo sapiens
IUUC-Hsa-046803	ENSG00000249104.2	A0A087WVW9	USP17L17	Homo sapiens
IUUC-Hsa-046530	ENSG00000233136.2	A0A087WTA0	USP17L11	Homo sapiens
IUUC-Hsa-046656	ENSG00000250745.2	A0A087WTF5	USP17L20	Homo sapiens
IUUC-Hsa-046076	ENSG00000135473.14	Q504Q3	PAN2; KIAA0710; USP52	Homo sapiens
IUUC-Hsa-046716	ENSG00000225327.3	A6NCW0	USP17L3; USP17B; USP17F	Homo sapiens
IUUC-Hsa-046601	ENSG00000226430.5	P0C7H9	USP17L7	Homo sapiens
IUUC-Hsa-046536	ENSG00000230549.3	Q7RTZ2	USP17L1; USP17L; USP17L1P	Homo sapiens
IUUC-Hsa-046267	ENSG00000237038.5	P0C7I0	USP17L8	Homo sapiens
IUUC-Hsa-045875	ENSG00000236125.3	A6NCW7	USP17L4	Homo sapiens
IUUC-Hsa-046679	ENSG00000250913.2	D6RBM5	USP17L23	Homo sapiens
IUUC-Hsa-045734	ENSG00000161133.16	Q3LFD5	USP41	Homo sapiens
IUUC-Hsa-046347	ENSG00000231396.2	I3L0E4	USP17L10	Homo sapiens
IUUC-Hsa-045857	ENSG00000227551.1	C9JPN9	USP17L12	Homo sapiens
IUUC-Hsa-046805	ENSG00000103404.14	Q70CQ4	USP31; KIAA1203	Homo sapiens
IUUC-Hsa-045963	ENSG00000055208.18	Q9NYJ8	TAB2; KIAA0733; MAP3K7IP2	Homo sapiens
IUUC-Hsa-046759	ENSG00000144554.10	Q9BXW9	FANCD2; FACD	Homo sapiens
IUUC-Hsa-046688	ENSG00000157625.15	Q8N5C8	TAB3; MAP3K7IP3	Homo sapiens
IUUC-Hsa-046167	ENSG00000115307.16	Q9Y679	AUP1	Homo sapiens
IUUC-Hsa-046256	ENSG00000107874.10	Q9H467	CUEDC2; C10orf66; HOYS6	Homo sapiens
IUUC-Hsa-046455	ENSG00000143801.16	P49810	PSEN2; AD4; PS2; PSNL2; STM2	Homo sapiens
IUUC-Hsa-046895	ENSG00000225830.11	Q03468	ERCC6; CSB	Homo sapiens
IUUC-Hsa-046822	ENSG00000080815.18	P49768	PSEN1; AD3; PS1; PSNL1	Homo sapiens
IUUC-Hsa-046654	ENSG00000078902.15	Q9H0E2	TOLLIP	Homo sapiens
IUUC-Hsa-046272	ENSG00000159461.14	Q9UKV5	AMFR; RNF45	Homo sapiens
IUUC-Hsa-046049	ENSG00000078177.13	Q86UW6	N4BP2; B3BP; KIAA1413	Homo sapiens
IUUC-Hsa-046460	ENSG00000180891.12	Q9NWM3	CUEDC1	Homo sapiens
IUUC-Hsa-046992	ENSG00000163104.17	Q9H4L7-2	SMARCAD1; KIAA1122	Homo sapiens
IUUC-Hsa-046281	ENSG00000141198.13	O75674	TOM1L1; SRCASM	Homo sapiens
IUUC-Hsa-046184	ENSG00000125447.16	Q9NZ52	GGA3; KIAA0154	Homo sapiens
IUUC-Hsa-046652	ENSG00000100284.20	O60784	TOM1	Homo sapiens
IUUC-Hsa-045919	ENSG00000100083.18	Q9UJY5	GGA1	Homo sapiens
IUUC-Hsa-045912	ENSG00000103365.15	Q9UJY4	GGA2; KIAA1080	Homo sapiens
IUUC-Hsa-045697	ENSG00000175662.17	Q6ZVM7	TOM1L2	Homo sapiens
IUUC-Hsa-046243	ENSG00000269335.5	Q9Y6K9	IKBKG; FIP3; NEMO	Homo sapiens
IUUC-Hsa-046614	ENSG00000179262.9	P54725	RAD23A; Hhr23A	Homo sapiens
IUUC-Hsa-046456	ENSG00000013374.15	Q9Y5A7	NUB1; NYREN18	Homo sapiens
IUUC-Hsa-046845	ENSG00000138629.15	Q96S82	UBL7; BMSCUBP; SB132	Homo sapiens
IUUC-Hsa-046081	ENSG00000131023.12	O95835	LATS1; WARTS	Homo sapiens
IUUC-Hsa-045814	ENSG00000083544.13	Q9H7E2	TDRD3	Homo sapiens
IUUC-Hsa-046912	ENSG00000174672.15	Q8IWQ3	BRSK2; C11orf7; PEN11B; SADA; STK29; HUSSY-12	Homo sapiens
IUUC-Hsa-046994	ENSG00000150401.14	Q6PH85	DCUN1D2; C13orf17; DCUN1L2	Homo sapiens
IUUC-Hsa-046881	ENSG00000075413.17	P27448	MARK3; CTAK1; EMK2	Homo sapiens
IUUC-Hsa-045893	ENSG00000134882.15	Q8NBM4	UBAC2; PHGDHL1; PSEC0110	Homo sapiens
IUUC-Hsa-046901	ENSG00000072518.20	Q7KZI7	MARK2; EMK1	Homo sapiens
IUUC-Hsa-046722	ENSG00000185104.19	Q9UNN5	FAF1; UBXD12; UBXN3A; CGI-03	Homo sapiens
IUUC-Hsa-046390	ENSG00000161011.19	Q13501	SQSTM1; ORCA; OSIL	Homo sapiens
IUUC-Hsa-046254	ENSG00000150457.8	Q9NRM7	LATS2; KPM	Homo sapiens
IUUC-Hsa-046793	ENSG00000137073.20	Q5T6F2	UBAP2; KIAA1491	Homo sapiens
IUUC-Hsa-046669	ENSG00000135018.13	Q9UMX0	UBQLN1; DA41; PLIC1	Homo sapiens
IUUC-Hsa-046949	ENSG00000160584.15	Q9Y2K2	SIK3; KIAA0999; QSK; L19	Homo sapiens
IUUC-Hsa-045794	ENSG00000169914.5	Q5T2D3	OTUD3; KIAA0459	Homo sapiens
IUUC-Hsa-046531	ENSG00000130560.8	Q9BSL1	UBAC1; GBDR1; KPC2; UBADC1	Homo sapiens
IUUC-Hsa-046022	ENSG00000101966.12	P98170	XIAP; API3; BIRC4; IAP3	Homo sapiens
IUUC-Hsa-046554	ENSG00000160803.7	Q9NRR5	UBQLN4; C1orf6; CIP75; UBIN	Homo sapiens
IUUC-Hsa-046631	ENSG00000116141.15	Q9P0L2	MARK1; KIAA1477; MARK	Homo sapiens
IUUC-Hsa-046640	ENSG00000143569.18	Q14157	UBAP2L; KIAA0144; NICE4	Homo sapiens
IUUC-Hsa-046519	ENSG00000119318.12	P54727	RAD23B; Hhr23B	Homo sapiens
IUUC-Hsa-046895	ENSG00000225830.11	Q03468	ERCC6; CSB	Homo sapiens
IUUC-Hsa-046879	ENSG00000086758.15	Q7Z6Z7	HUWE1; KIAA0312; KIAA1578; UREB1; HSPC272	Homo sapiens
IUUC-Hsa-045869	ENSG00000188554.13	Q14596	NBR1; 1A13B; KIAA0049; M17S2; MIG19	Homo sapiens
IUUC-Hsa-046768	ENSG00000188021.8	Q9UHD9	UBQLN2; N4BP4; PLIC2; HRIHFB2157	Homo sapiens
IUUC-Hsa-046670	ENSG00000061938.16	Q07912	TNK2; ACK1	Homo sapiens
IUUC-Hsa-046269	ENSG00000092098.16	Q96EP0	RNF31; ZIBRA; HOIP	Homo sapiens
IUUC-Hsa-046684	ENSG00000160185.14	P57075	UBASH3A; STS2	Homo sapiens
IUUC-Hsa-045772	ENSG00000168884.14	Q8NFZ5	TNIP2; ABIN2; FLIP1	Homo sapiens
IUUC-Hsa-045785	ENSG00000145901.14	Q15025	TNIP1; KIAA0113; NAF1	Homo sapiens
IUUC-Hsa-046761	ENSG00000175520.8	Q9H347	UBQLN3	Homo sapiens
IUUC-Hsa-046797	ENSG00000162191.13	Q04323	UBXN1; SAKS1	Homo sapiens
IUUC-Hsa-045873	ENSG00000165006.13	Q9NZ09	UBAP1; NAG20	Homo sapiens
IUUC-Hsa-046827	ENSG00000163960.11	O94888	UBXN7; KIAA0794; UBXD7	Homo sapiens
IUUC-Hsa-045851	ENSG00000162402.13	Q9UPU5	USP24; KIAA1057	Homo sapiens
IUUC-Hsa-046089	ENSG00000043093.13	Q96GG9	DCUN1D1; DCUN1L1; RP42; SCCRO	Homo sapiens
IUUC-Hsa-046204	ENSG00000155313.15	Q9UHP3	USP25	Homo sapiens
IUUC-Hsa-046526	ENSG00000154127.9	Q8TF42	UBASH3B; KIAA1959; STS1	Homo sapiens
IUUC-Hsa-046775	ENSG00000142178.7	P57059	SIK1; SIK; SNF1LK	Homo sapiens
IUUC-Hsa-046306	ENSG00000114423.18	Q13191	CBLB; RNF56; Nbla00127	Homo sapiens
IUUC-Hsa-046177	ENSG00000110395.6	P22681	CBL; CBL2; RNF55	Homo sapiens
IUUC-Hsa-046546	ENSG00000058056.8	Q92995	USP13; ISOT3	Homo sapiens
IUUC-Hsa-046144	ENSG00000023445.13	Q13489	BIRC3; API2; MIHC; RNF49	Homo sapiens
IUUC-Hsa-046624	ENSG00000123240.16	Q96CV9	OPTN; FIP2; GLC1E; HIP7; HYPL; NRP	Homo sapiens
IUUC-Hsa-045897	ENSG00000007047.14	Q96L34	MARK4; KIAA1860; MARKL1	Homo sapiens
IUUC-Hsa-045993	ENSG00000113194.12	Q96CS3	FAF2; ETEA; KIAA0887; UBXD8; UBXN3B	Homo sapiens
IUUC-Hsa-046490	ENSG00000078140.13	P61086	UBE2K; HIP2; LIG	Homo sapiens
IUUC-Hsa-045959	ENSG00000111667.13	P45974	USP5; ISOT	Homo sapiens
IUUC-Hsa-045769	ENSG00000110330.8	Q13490	BIRC2; API1; MIHB; RNF48	Homo sapiens
IUUC-Hsa-045773	ENSG00000088833.17	Q9UNZ2	NSFL1C; UBXN2C	Homo sapiens
IUUC-Hsa-046646	ENSG00000100263.13	Q9Y3P4	RHBDD3; C22orf3	Homo sapiens
IUUC-Hsa-045979	ENSG00000050730.15	Q96KP6	TNIP3; ABIN3; LIND	Homo sapiens
IUUC-Hsa-045913	ENSG00000078687.17	Q9HCJ0	TNRC6C; KIAA1582	Homo sapiens
IUUC-Hsa-047028	ENSG00000162231.13	Q9UBU9	NXF1; TAP	Homo sapiens
IUUC-Hsa-045800	ENSG00000174953.13	Q9H2U1	DHX36; DDX36; KIAA1488; MLEL1; RHAU	Homo sapiens
IUUC-Hsa-045795	ENSG00000196531.10	E9PAV3	NACA	Homo sapiens
IUUC-Hsa-045867	ENSG00000132356.11	Q13131	PRKAA1; AMPK1	Homo sapiens
IUUC-Hsa-046338	ENSG00000196821.9	Q9H6K1	C6orf106	Homo sapiens
IUUC-Hsa-045746	ENSG00000162409.10	P54646	PRKAA2; AMPK; AMPK2	Homo sapiens
IUUC-Hsa-046253	ENSG00000116675.15	O75061-2	DNAJC6; KIAA0473	Homo sapiens
IUUC-Hsa-046384	ENSG00000177535.7	Q5JQS5	OR2B11	Homo sapiens
IUUC-Hsa-046259	ENSG00000135945.9	Q9UBZ9	REV1; REV1L	Homo sapiens
IUUC-Hsa-045715	ENSG00000101751.10	Q9UNA4	POLI; RAD30B	Homo sapiens
IUUC-Hsa-046944	ENSG00000091831.21	P03372	ESR1; ESR; NR3A1	Homo sapiens
IUUC-Hsa-046424	ENSG00000163961.4	Q8IYW5	RNF168	Homo sapiens
IUUC-Hsa-046632	ENSG00000281089.2	Q676U5	ATG16L1; APG16L; UNQ9393/PRO34307	Homo sapiens
IUUC-Hsa-046061	ENSG00000100897.17	Q8TEB1	DCAF11; WDR23; GL014; PRO2389	Homo sapiens
IUUC-Hsa-045839	ENSG00000140395.8	Q9GZS3	WDR61	Homo sapiens
IUUC-Hsa-046344	ENSG00000176871.8	Q9NYS7	WSB2	Homo sapiens
IUUC-Hsa-046809	ENSG00000204628.11	P63244	RACK1; GNB2L1; HLC7; PIG21	Homo sapiens
IUUC-Hsa-046528	ENSG00000144021.2	O76071	CIAO1; WDR39	Homo sapiens
IUUC-Hsa-046128	ENSG00000073536.17	Q9NVX2	NLE1; HUSSY-07	Homo sapiens
IUUC-Hsa-046488	ENSG00000177565.16	Q9BZK7	TBL1XR1; IRA1; TBLR1	Homo sapiens
IUUC-Hsa-046807	ENSG00000137055.14	Q9Y263	PLAA; PLAP	Homo sapiens
IUUC-Hsa-046358	ENSG00000007168.12	P43034	PAFAH1B1; LIS1; MDCR; MDS; PAFAHA	Homo sapiens
IUUC-Hsa-046215	ENSG00000122692.8	Q2TAY7	SMU1	Homo sapiens
IUUC-Hsa-046221	ENSG00000171931.12	Q5XX13	FBXW10	Homo sapiens
IUUC-Hsa-045698	ENSG00000140854.12	Q9BVA0	KATNB1	Homo sapiens
IUUC-Hsa-045962	ENSG00000166167.17	Q9Y297	BTRC; BTRCP; FBW1A; FBXW1A	Homo sapiens
IUUC-Hsa-045971	ENSG00000148835.10	Q15542	TAF5; TAF2D	Homo sapiens
IUUC-Hsa-046290	ENSG00000196363.9	P61964	WDR5; BIG3	Homo sapiens
IUUC-Hsa-046350	ENSG00000185658.13	Q9NSI6	BRWD1; C21orf107; WDR9	Homo sapiens
IUUC-Hsa-046705	ENSG00000107829.13	P57775	FBXW4; FBW4; SHFM3	Homo sapiens
IUUC-Hsa-046956	ENSG00000196981.3	Q86VZ2	WDR5B	Homo sapiens
IUUC-Hsa-046117	ENSG00000131653.12	Q6Q0C0	TRAF7; RFWD1; RNF119	Homo sapiens
IUUC-Hsa-047026	ENSG00000139323.13	Q8TC44	POC1B; WDR51B	Homo sapiens
IUUC-Hsa-046240	ENSG00000174989.12	Q8N3Y1	FBXW8; FBW6; FBW8; FBX29; FBXO29; FBXW6	Homo sapiens
IUUC-Hsa-046432	ENSG00000172354.9	P62879	GNB2	Homo sapiens
IUUC-Hsa-045710	ENSG00000114742.13	Q8TAF3	WDR48; KIAA1449; UAF1	Homo sapiens
IUUC-Hsa-045866	ENSG00000164091.11	Q6UXN9	WDR82; TMEM113; WDR82A; UNQ9342/PRO34047	Homo sapiens
IUUC-Hsa-045898	ENSG00000109670.13	Q969H0	FBXW7; FBW7; FBX30; SEL10	Homo sapiens
IUUC-Hsa-046757	ENSG00000146247.13	Q8WWQ0	PHIP; WDR11	Homo sapiens
IUUC-Hsa-046139	ENSG00000072803.17	Q9UKB1	FBXW11; BTRCP2; FBW1B; FBXW1B; KIAA0696	Homo sapiens
IUUC-Hsa-046028	ENSG00000049167.13	Q13216	ERCC8; CKN1; CSA	Homo sapiens
IUUC-Hsa-045918	ENSG00000060688.12	Q96DI7	SNRNP40; PRP8BP; SFP38; WDR57	Homo sapiens
IUUC-Hsa-046300	ENSG00000109046.14	Q9Y6I7	WSB1; SWIP1	Homo sapiens
IUUC-Hsa-046114	ENSG00000138442.9	Q9GZL7	WDR12	Homo sapiens
IUUC-Hsa-045847	ENSG00000262246.5	P57737	CORO7	Homo sapiens
IUUC-Hsa-046036	ENSG00000110107.8	Q9UMS4	PRPF19; NMP200; PRP19; SNEV	Homo sapiens
IUUC-Hsa-045841	ENSG00000101849.15	O60907	TBL1X; TBL1	Homo sapiens
IUUC-Hsa-045678	ENSG00000101138.11	Q05048	CSTF1	Homo sapiens
IUUC-Hsa-046327	ENSG00000275464.4	A0A0B4J2E5	CH507-9B2.5; LOC102724159	Homo sapiens
IUUC-Hsa-046414	ENSG00000136918.7	A0A087X0D8	WDR38	Homo sapiens
IUUC-Hsa-046873	ENSG00000103426.12	P57737-3	CORO7-PAM16; CORO7	Homo sapiens
IUUC-Hsa-046048	ENSG00000183751.14	Q12788	TBL3; SAZD	Homo sapiens
IUUC-Hsa-045997	ENSG00000165521.15	Q05BV3-5	EML5	Homo sapiens
IUUC-Hsa-046787	ENSG00000188039.13	Q149M9	NWD1	Homo sapiens
IUUC-Hsa-046771	ENSG00000120868.13	O14727	APAF1; KIAA0413	Homo sapiens
IUUC-Hsa-046289	ENSG00000161996.18	F8VUX9	WDR90	Homo sapiens
IUUC-Hsa-046720	ENSG00000164338.9	H0Y8P4	UTP15	Homo sapiens
IUUC-Hsa-045675	ENSG00000134987.11	Q8NI36	WDR36	Homo sapiens
IUUC-Hsa-045792	ENSG00000071127.16	O75083	WDR1	Homo sapiens
IUUC-Hsa-046037	ENSG00000171566.11	O43660	PLRG1	Homo sapiens
IUUC-Hsa-046859	ENSG00000187260.15	Q86TI4-4	WDR86	Homo sapiens
IUUC-Hsa-046352	ENSG00000137802.13	O60336	MAPKBP1; JNKBP1; KIAA0596	Homo sapiens
IUUC-Hsa-046749	ENSG00000127837.9	C9JEH3	AAMP; hCG_16292	Homo sapiens
IUUC-Hsa-046096	ENSG00000134759.13	Q6IA86-6	ELP2; STATIP1	Homo sapiens
IUUC-Hsa-046714	ENSG00000035681.7	Q92636-2	NSMAF; FAN	Homo sapiens
IUUC-Hsa-046713	ENSG00000116852.14	O75037	KIF21B; KIAA0449	Homo sapiens
IUUC-Hsa-046056	ENSG00000123154.11	Q9BRX9	WDR83; MORG1	Homo sapiens
IUUC-Hsa-045891	ENSG00000075702.16	O43379-4	WDR62; C19orf14	Homo sapiens
IUUC-Hsa-046084	ENSG00000085433.15	O94967-4	WDR47; KIAA0893	Homo sapiens
IUUC-Hsa-046963	ENSG00000215529.12	A0A096LNH2	EFCAB8	Homo sapiens
IUUC-Hsa-046667	ENSG00000241322.9	O95170	CDRT1; C17orf1; C17orf1A; HREP	Homo sapiens
IUUC-Hsa-046574	ENSG00000283295.1	A0A087WSX6	CDRT1	Homo sapiens
IUUC-Hsa-046341	ENSG00000090372.14	Q9NRL3-3	STRN4; ZIN	Homo sapiens
IUUC-Hsa-046373	ENSG00000092377.13	Q9BQ87	TBL1Y; TBL1	Homo sapiens
IUUC-Hsa-046450	ENSG00000078369.17	P62873	GNB1	Homo sapiens
IUUC-Hsa-046461	ENSG00000106829.18	Q04727-3	TLE4; GRG4; KIAA1261	Homo sapiens
IUUC-Hsa-045804	ENSG00000136875.12	O43172	PRPF4; PRP4	Homo sapiens
IUUC-Hsa-046734	ENSG00000084623.11	Q13347	EIF3I; EIF3S2; TRIP1	Homo sapiens
IUUC-Hsa-045666	ENSG00000165288.10	Q6RI45	BRWD3	Homo sapiens
IUUC-Hsa-046602	ENSG00000168438.14	O60508	CDC40; EHB3; PRP17; PRPF17	Homo sapiens
IUUC-Hsa-046078	ENSG00000122218.14	P53621-2	COPA	Homo sapiens
IUUC-Hsa-046178	ENSG00000135801.9	O75529	TAF5L; PAF65B	Homo sapiens
IUUC-Hsa-046372	ENSG00000139116.18	Q7Z4S6	KIF21A; KIAA1708; KIF2	Homo sapiens
IUUC-Hsa-045910	ENSG00000196151.10	Q8N9V3	WDSUB1; WDSAM1	Homo sapiens
IUUC-Hsa-046658	ENSG00000047056.14	Q9Y2I8	WDR37; KIAA0982	Homo sapiens
IUUC-Hsa-045717	ENSG00000196792.11	Q13033	STRN3; GS2NA; SG2NA	Homo sapiens
IUUC-Hsa-046482	ENSG00000214595.11	Q6ZMW3	EML6; EML5L	Homo sapiens
IUUC-Hsa-046138	ENSG00000166359.10	Q6ZMY6	WDR88; PQWD	Homo sapiens
IUUC-Hsa-046794	ENSG00000166596.14	Q8N1V2	CFAP52; WDR16; WDRPUH	Homo sapiens
IUUC-Hsa-046996	ENSG00000065183.15	Q9UNX4	WDR3	Homo sapiens
IUUC-Hsa-046698	ENSG00000184432.9	P35606	COPB2	Homo sapiens
IUUC-Hsa-046165	ENSG00000144451.18	Q8N0X2	SPAG16; PF20	Homo sapiens
IUUC-Hsa-045833	ENSG00000136709.11	Q9C0J8	WDR33; WDC146	Homo sapiens
IUUC-Hsa-046359	ENSG00000168010.10	Q8NAA4	ATG16L2; WDR80	Homo sapiens
IUUC-Hsa-046391	ENSG00000112357.12	O00628	PEX7; PTS2R	Homo sapiens
IUUC-Hsa-046535	ENSG00000123977.9	Q8N136	DAW1; WDR69	Homo sapiens
IUUC-Hsa-046739	ENSG00000174776.10	Q8IV35	WDR49	Homo sapiens
IUUC-Hsa-045823	ENSG00000164087.7	Q8NBT0	POC1A; WDR51A	Homo sapiens
IUUC-Hsa-046145	ENSG00000241945.7	Q15269	PWP2; PWP2H	Homo sapiens
IUUC-Hsa-046122	ENSG00000082516.8	Q8TEQ6	GEMIN5	Homo sapiens
IUUC-Hsa-046708	ENSG00000150627.15	Q8IZU2	WDR17	Homo sapiens
IUUC-Hsa-046415	ENSG00000115808.11	O43815	STRN	Homo sapiens
IUUC-Hsa-045949	ENSG00000103994.16	Q9H2Y7	ZNF106; SH3BP3; ZFP106; ZNF474	Homo sapiens
IUUC-Hsa-046182	ENSG00000129566.12	Q99973	TEP1; TLP1; TP1	Homo sapiens
IUUC-Hsa-046434	ENSG00000069966.18	O14775	GNB5	Homo sapiens
IUUC-Hsa-046353	ENSG00000131725.13	Q5JSH3	WDR44	Homo sapiens
IUUC-Hsa-047017	ENSG00000114767.6	O43818	RRP9; RNU3IP2; U355K	Homo sapiens
IUUC-Hsa-046105	ENSG00000114450.9	Q9HAV0	GNB4	Homo sapiens
IUUC-Hsa-046203	ENSG00000111664.10	P16520	GNB3	Homo sapiens
IUUC-Hsa-046543	ENSG00000124356.15	O95630	STAMBP; AMSH	Homo sapiens
IUUC-Hsa-046463	ENSG00000138134.11	Q96FJ0	STAMBPL1; AMSHLP; KIAA1373; AMSH-LP	Homo sapiens
IUUC-Hsa-046060	ENSG00000174231.16	Q6P2Q9	PRPF8; PRPC8	Homo sapiens
IUUC-Hsa-046807	ENSG00000137055.14	Q9Y263	PLAA; PLAP	Homo sapiens
IUUC-Hsa-046024	ENSG00000130706.12	Q16186	ADRM1; GP110	Homo sapiens
IUUC-Hsa-046529	ENSG00000157450.15	Q6ZNA4	RNF111	Homo sapiens
IUUC-Hsa-045659	ENSG00000244687.11	Q13404	UBE2V1; CROC1; UBE2V; UEV1; P/OKcl.19	Homo sapiens
IUUC-Hsa-046686	ENSG00000074319.12	Q99816	TSG101	Homo sapiens
IUUC-Hsa-046243	ENSG00000269335.5	Q9Y6K9	IKBKG; FIP3; NEMO	Homo sapiens
IUUC-Hsa-045780	ENSG00000265491.4	Q9Y4L5	RNF115; ZNF364	Homo sapiens
IUUC-Hsa-045714	ENSG00000180667.10	Q5VVQ6	YOD1; DUBA8; HIN7; OTUD2; PRO0907	Homo sapiens
IUUC-Hsa-045995	ENSG00000128731.15	O95714	HERC2	Homo sapiens
IUUC-Hsa-046473	ENSG00000264522.5	Q6GQQ9	OTUD7B; ZA20D1; CEZANNE	Homo sapiens
IUUC-Hsa-046997	ENSG00000243335.8	Q9UJ41	KCTD7; RABGEF1; RABEX5	Homo sapiens
IUUC-Hsa-046465	ENSG00000107372.12	O76080	ZFAND5; ZA20D2; ZNF216	Homo sapiens
IUUC-Hsa-046781	ENSG00000169918.9	Q8TE49	OTUD7A; C15orf16; CEZANNE2; OTUD7	Homo sapiens
IUUC-Hsa-046723	ENSG00000070423.17	Q9BV68	RNF126	Homo sapiens
IUUC-Hsa-046071	ENSG00000118503.14	P21580	TNFAIP3; OTUD7C; A20	Homo sapiens
IUUC-Hsa-046625	ENSG00000154710.15	Q9UJ41-4	RABGEF1; RABEX5	Homo sapiens
IUUC-Hsa-046323	ENSG00000086666.18	Q6FIF0	ZFAND6; AWP1; ZA20D3; HT032	Homo sapiens
IUUC-Hsa-046286	ENSG00000085832.16	P42566	EPS15; AF1P	Homo sapiens
IUUC-Hsa-046474	ENSG00000135924.15	P25686	DNAJB2; HSJ1; HSPF3	Homo sapiens
IUUC-Hsa-046009	ENSG00000185359.12	O14964	HGS; HRS	Homo sapiens
IUUC-Hsa-046204	ENSG00000155313.15	Q9UHP3	USP25	Homo sapiens
IUUC-Hsa-046424	ENSG00000163961.4	Q8IYW5	RNF168	Homo sapiens
IUUC-Hsa-136506	ENSG00000143409.15	Q8N5J2	MINDY1; FAM63A; KIAA1390	Homo sapiens
IUUC-Hsa-136747	ENSG00000148481.13	Q9H8M7	MINDY3; C10orf97; CARP; DERP5; FAM188A; MSTP126; My042	Homo sapiens
IUUC-Hsa-136748	ENSG00000106125.14	Q4G0A6	MINDY4; C7orf67; FAM188B	Homo sapiens
IUUC-Hsa-046243	ENSG00000269335.5	Q9Y6K9	IKBKG; FIP3; NEMO	Homo sapiens
IUUC-Hsa-045772	ENSG00000168884.14	Q8NFZ5	TNIP2; ABIN2; FLIP1	Homo sapiens
IUUC-Hsa-045785	ENSG00000145901.14	Q15025	TNIP1; KIAA0113; NAF1	Homo sapiens
IUUC-Hsa-046624	ENSG00000123240.16	Q96CV9	OPTN; FIP2; GLC1E; HIP7; HYPL; NRP	Homo sapiens
IUUC-Hsa-045979	ENSG00000050730.15	Q96KP6	TNIP3; ABIN3; LIND	Homo sapiens
IUUC-Hsa-046276	ENSG00000278693.3	Q96Q27	ASB2	Homo sapiens
IUUC-Hsa-046591	ENSG00000066427.21	P54252	ATXN3; ATX3; MJD; MJD1; SCA3	Homo sapiens
IUUC-Hsa-046696	ENSG00000172932.14	Q6ZTN6	ANKRD13D	Homo sapiens
IUUC-Hsa-046871	ENSG00000113575.9	P67775	PPP2CA	Homo sapiens
IUUC-Hsa-045721	ENSG00000127527.13	Q9UBC2	EPS15L1; EPS15R	Homo sapiens
IUUC-Hsa-046090	ENSG00000198720.12	Q86YJ7	ANKRD13B	Homo sapiens
IUUC-Hsa-047013	ENSG00000123594.5	Q9H3M9	ATXN3L; ATX3L; MJDL	Homo sapiens
IUUC-Hsa-046159	ENSG00000136738.14	Q92783	STAM; STAM1	Homo sapiens
IUUC-Hsa-045760	ENSG00000087206.16	Q96RL1	UIMC1; RAP80; RXRIP110	Homo sapiens
IUUC-Hsa-045990	ENSG00000165312.6	Q5VV17	OTUD1; DUBA7; OTDC1	Homo sapiens
IUUC-Hsa-046286	ENSG00000085832.16	P42566	EPS15; AF1P	Homo sapiens
IUUC-Hsa-045850	ENSG00000159352.15	P55036	PSMD4; MCB1	Homo sapiens
IUUC-Hsa-046474	ENSG00000135924.15	P25686	DNAJB2; HSJ1; HSPF3	Homo sapiens
IUUC-Hsa-046009	ENSG00000185359.12	O14964	HGS; HRS	Homo sapiens
IUUC-Hsa-045740	ENSG00000072134.15	O95208	EPN2; KIAA1065	Homo sapiens
IUUC-Hsa-046649	ENSG00000158717.10	Q96A37	RNF166	Homo sapiens
IUUC-Hsa-046508	ENSG00000213983.11	O75843	AP1G2	Homo sapiens
IUUC-Hsa-046945	ENSG00000165458.13	O15357	INPPL1; SHIP2	Homo sapiens
IUUC-Hsa-046827	ENSG00000163960.11	O94888	UBXN7; KIAA0794; UBXD7	Homo sapiens
IUUC-Hsa-046204	ENSG00000155313.15	Q9UHP3	USP25	Homo sapiens
IUUC-Hsa-046033	ENSG00000063245.14	Q9Y6I3	EPN1	Homo sapiens
IUUC-Hsa-046054	ENSG00000049283.17	Q9H201	EPN3	Homo sapiens
IUUC-Hsa-046209	ENSG00000001629.9	Q9P2G1	ANKIB1; KIAA1386	Homo sapiens
IUUC-Hsa-046959	ENSG00000115145.9	O75886	STAM2; HBP	Homo sapiens
IUUC-Hsa-046361	ENSG00000076513.16	Q8IZ07	ANKRD13A; ANKRD13	Homo sapiens
IUUC-Hsa-046043	ENSG00000135913.10	Q86T82	USP37; KIAA1594	Homo sapiens
IUUC-Hsa-046518	ENSG00000101695.8	Q96EQ8	RNF125	Homo sapiens
IUUC-Hsa-046538	ENSG00000068308.13	Q96G74	OTUD5	Homo sapiens
IUUC-Hsa-046277	ENSG00000048028.11	Q96RU2	USP28; KIAA1515	Homo sapiens
IUUC-Hsa-047031	ENSG00000180764.13	A2A3N6	PIPSL; PSMD4P2	Homo sapiens
IUUC-Hsa-045725	ENSG00000162511.7	Q13571	LAPTM5; KIAA0085	Homo sapiens
IUUC-Hsa-045816	ENSG00000158552.12	Q8WV99	ZFAND2B; AIRAPL	Homo sapiens
IUUC-Hsa-046652	ENSG00000100284.20	O60784	TOM1	Homo sapiens
IUUC-Hsa-046159	ENSG00000136738.14	Q92783	STAM; STAM1	Homo sapiens
IUUC-Hsa-046009	ENSG00000185359.12	O14964	HGS; HRS	Homo sapiens
IUUC-Hsa-046959	ENSG00000115145.9	O75886	STAM2; HBP	Homo sapiens
IUUC-Hsa-045697	ENSG00000175662.17	Q6ZVM7	TOM1L2	Homo sapiens
IUUC-Hsa-046671	ENSG00000107201.9	O95786	DDX58	Homo sapiens
IUUC-Hsa-046093	ENSG00000167207.11	Q9HC29	NOD2; CARD15; IBD1	Homo sapiens
IUUC-Hsa-045771	ENSG00000115267.5	Q9BYX4	IFIH1; MDA5; RH116	Homo sapiens
IUUC-Hsa-046886	ENSG00000106100.10	Q9Y239	NOD1; CARD4	Homo sapiens
IUUC-Hsa-046591	ENSG00000066427.21	P54252	ATXN3; ATX3; MJD; MJD1; SCA3	Homo sapiens
IUUC-Hsa-045820	ENSG00000154277.12	P09936	UCHL1	Homo sapiens
IUUC-Hsa-046907	ENSG00000131979.18	P30793	GCH1; DYT5; GCH	Homo sapiens
IUUC-Hsa-045721	ENSG00000127527.13	Q9UBC2	EPS15L1; EPS15R	Homo sapiens
IUUC-Hsa-046911	ENSG00000133104.12	Q8N0X7	SPG20; KIAA0610; TAHCCP1	Homo sapiens
IUUC-Hsa-046366	ENSG00000168246.5	Q8WUN7	UBTD2; DCUBP; SB72	Homo sapiens
IUUC-Hsa-045972	ENSG00000105821.14	Q99543	DNAJC2; MPHOSPH11; MPP11; ZRF1	Homo sapiens
IUUC-Hsa-046754	ENSG00000118939.17	P15374	UCHL3	Homo sapiens
IUUC-Hsa-046921	ENSG00000165060.11	Q16595	FXN; FRDA; X25	Homo sapiens
IUUC-Hsa-046170	ENSG00000153487.12	Q9UK53	ING1	Homo sapiens
IUUC-Hsa-046924	ENSG00000163874.9	Q5D1E8	ZC3H12A; MCPIP; MCPIP1	Homo sapiens
IUUC-Hsa-046882	ENSG00000019995.6	Q9UGI0	ZRANB1; TRABID	Homo sapiens
IUUC-Hsa-046162	ENSG00000165280.15	P55072	VCP	Homo sapiens
IUUC-Hsa-045880	ENSG00000009335.17	Q15386	UBE3C; KIAA0010; KIAA10	Homo sapiens
IUUC-Hsa-046278	ENSG00000187555.14	Q93009	USP7; HAUSP	Homo sapiens
IUUC-Hsa-046654	ENSG00000078902.15	Q9H0E2	TOLLIP	Homo sapiens
IUUC-Hsa-046680	ENSG00000070010.18	Q92890	UFD1L	Homo sapiens
IUUC-Hsa-045706	ENSG00000101557.14	P54578	USP14; TGT	Homo sapiens
IUUC-Hsa-046922	ENSG00000137575.11	O00560	SDCBP; MDA9; SYCL	Homo sapiens
IUUC-Hsa-046228	ENSG00000136100.12	Q86VN1	VPS36; C13orf9; EAP45; CGI-145	Homo sapiens
IUUC-Hsa-046500	ENSG00000147010.17	Q96B97	SH3KBP1; CIN85	Homo sapiens
IUUC-Hsa-046159	ENSG00000136738.14	Q92783	STAM; STAM1	Homo sapiens
IUUC-Hsa-045909	ENSG00000198087.7	Q9Y5K6	CD2AP	Homo sapiens
IUUC-Hsa-046142	ENSG00000078053.16	P49418	AMPH; AMPH1	Homo sapiens
IUUC-Hsa-047039	ENSG00000182866.16	P06239	LCK	Homo sapiens
IUUC-Hsa-046684	ENSG00000160185.14	P57075	UBASH3A; STS2	Homo sapiens
IUUC-Hsa-046050	ENSG00000136717.14	O00499	BIN1; AMPHL	Homo sapiens
IUUC-Hsa-046507	ENSG00000172985.10	Q8TEJ3	SH3RF3; POSH2; SH3MD4	Homo sapiens
IUUC-Hsa-046315	ENSG00000154447.14	Q7Z6J0	SH3RF1; KIAA1494; POSH; RNF142; SH3MD2	Homo sapiens
IUUC-Hsa-046526	ENSG00000154127.9	Q8TF42	UBASH3B; KIAA1959; STS1	Homo sapiens
IUUC-Hsa-046959	ENSG00000115145.9	O75886	STAM2; HBP	Homo sapiens
IUUC-Hsa-045779	ENSG00000100365.14	Q15080	NCF4; SH3PXD4	Homo sapiens
IUUC-Hsa-046585	ENSG00000071051.13	O43639	NCK2; GRB4	Homo sapiens
IUUC-Hsa-047033	ENSG00000097007.17	A1Z199	BCR/ABL fusion	Homo sapiens
IUUC-Hsa-045674	ENSG00000197694.14	A0A0D9SGF6	SPTAN1	Homo sapiens
IUUC-Hsa-046637	ENSG00000275990.3	Q15080-3	NCF4; SH3PXD4	Homo sapiens
IUUC-Hsa-045931	ENSG00000010671.15	Q06187-2	BTK; AGMX1; ATK; BPK	Homo sapiens
IUUC-Hsa-046733	ENSG00000274600.1	A6NNM3	RIMBP3B	Homo sapiens
IUUC-Hsa-046981	ENSG00000275793.1	Q9UFD9	RIMBP3; KIAA1666; RIMBP3A	Homo sapiens
IUUC-Hsa-046858	ENSG00000183091.19	A0A087X1N7	NEB	Homo sapiens
IUUC-Hsa-046524	ENSG00000275326.4	A0A0G2JPW3	NOSTRIN	Homo sapiens
IUUC-Hsa-045923	ENSG00000095637.21	Q9BX66-12	SORBS1; KIAA0894; KIAA1296; SH3D5	Homo sapiens
IUUC-Hsa-046014	ENSG00000137942.16	S4R347	FNBP1L	Homo sapiens
IUUC-Hsa-046590	ENSG00000109686.17	A0A0U1RQE4	SH3D19	Homo sapiens
IUUC-Hsa-045886	ENSG00000141968.7	P15498	VAV1; VAV	Homo sapiens
IUUC-Hsa-047010	ENSG00000176105.13	J3QRU1	YES1	Homo sapiens
IUUC-Hsa-046129	ENSG00000197943.9	P16885	PLCG2	Homo sapiens
IUUC-Hsa-046755	ENSG00000140368.12	O43586	PSTPIP1; CD2BP1	Homo sapiens
IUUC-Hsa-045938	ENSG00000006432.15	P80192-4	MAP3K9; MLK1; PRKE1	Homo sapiens
IUUC-Hsa-046099	ENSG00000134215.15	Q9UKW4-4	VAV3	Homo sapiens
IUUC-Hsa-046214	ENSG00000254087.7	P07948	LYN; JTK8	Homo sapiens
IUUC-Hsa-045946	ENSG00000153317.14	Q9ULH1	ASAP1; DDEF1; KIAA1249	Homo sapiens
IUUC-Hsa-046636	ENSG00000143322.19	P42684	ABL2; ABLL; ARG	Homo sapiens
IUUC-Hsa-046868	ENSG00000163072.15	Q8IVI9-4	NOSTRIN	Homo sapiens
IUUC-Hsa-045896	ENSG00000089820.15	H7C3K8	ARHGAP4	Homo sapiens
IUUC-Hsa-045830	ENSG00000214193.9	A4FU49-6	SH3D21; C1orf113	Homo sapiens
IUUC-Hsa-046193	ENSG00000197948.10	Q86WN1	FCHSD1; UNQ737/PRO1431	Homo sapiens
IUUC-Hsa-045661	ENSG00000087589.16	Q9NQ75-3	CASS4; C20orf32; HEFL	Homo sapiens
IUUC-Hsa-045889	ENSG00000183246.6	A6NJZ7	RIMBP3C	Homo sapiens
IUUC-Hsa-046672	ENSG00000050820.16	P56945-6	BCAR1; CAS; CASS1; CRKAS	Homo sapiens
IUUC-Hsa-045745	ENSG00000137478.14	E9PG19	FCHSD2	Homo sapiens
IUUC-Hsa-046459	ENSG00000035115.21	Q96HL8	SH3YL1	Homo sapiens
IUUC-Hsa-046730	ENSG00000177885.13	P62993	GRB2; ASH	Homo sapiens
IUUC-Hsa-046762	ENSG00000130340.15	Q9Y5X1	SNX9; SH3PX1; SH3PXD3A	Homo sapiens
IUUC-Hsa-045699	ENSG00000205726.14	Q15811	ITSN1; ITSN; SH3D1A	Homo sapiens
IUUC-Hsa-046258	ENSG00000107295.9	Q99962	SH3GL2; CNSA2; SH3D2A	Homo sapiens
IUUC-Hsa-046820	ENSG00000111859.16	Q14511-2	NEDD9; CASL; CASS2	Homo sapiens
IUUC-Hsa-045917	ENSG00000078114.18	O76041	NEBL; LNEBL	Homo sapiens
IUUC-Hsa-045845	ENSG00000136754.16	Q8IZP0	ABI1; SSH3BP1	Homo sapiens
IUUC-Hsa-046378	ENSG00000101336.12	J3KPD6	HCK	Homo sapiens
IUUC-Hsa-046398	ENSG00000102606.17	Q14155	ARHGEF7; COOL1; KIAA0142; P85SPR; PAK3BP; PIXB; Nbla10314	Homo sapiens
IUUC-Hsa-046751	ENSG00000000938.12	P09769	FGR; SRC2	Homo sapiens
IUUC-Hsa-046192	ENSG00000197122.11	P12931-2	SRC; SRC1	Homo sapiens
IUUC-Hsa-045754		P00519-2	ABL1; ABL; JTK7	Homo sapiens
IUUC-Hsa-046208	ENSG00000160293.16	P52735	VAV2	Homo sapiens
IUUC-Hsa-045688	ENSG00000107957.16	Q5TCZ1	SH3PXD2A; FISH; KIAA0418; SH3MD1; TKS5	Homo sapiens
IUUC-Hsa-046660	ENSG00000135541.20	Q8N157	AHI1	Homo sapiens
IUUC-Hsa-046273	ENSG00000116701.14	P19878	NCF2; NOXA2; P67PHOX	Homo sapiens
IUUC-Hsa-045686	ENSG00000143674.10	Q5TCX8	RP5-862P8.2; MLK4; KIAA1804	Homo sapiens
IUUC-Hsa-046974	ENSG00000104881.15	Q8WUF5	PPP1R13L; IASPP; NKIP1; PPP1R13BL; RAI	Homo sapiens
IUUC-Hsa-045761	ENSG00000156463.17	Q8TEC5	SH3RF2; PPP1R39; RNF158	Homo sapiens
IUUC-Hsa-045810	ENSG00000154556.17	O94875-11	SORBS2; ARGBP2; KIAA0777	Homo sapiens
IUUC-Hsa-046833	ENSG00000198399.14	Q9NZM3	ITSN2; KIAA1256; SH3D1B; SWAP	Homo sapiens
IUUC-Hsa-045723	ENSG00000010810.17	P06241	FYN	Homo sapiens
IUUC-Hsa-046989	ENSG00000099942.12	P46109	CRKL	Homo sapiens
IUUC-Hsa-045670	ENSG00000134996.11	Q92882	OSTF1	Homo sapiens
IUUC-Hsa-046197	ENSG00000005020.12	O75563	SKAP2; PRAP; RA70; SAPS; SCAP2; SKAP55R	Homo sapiens
IUUC-Hsa-046799	ENSG00000189152.10	Q8TC17	GRAPL	Homo sapiens
IUUC-Hsa-046059	ENSG00000038382.17	O75962	TRIO	Homo sapiens
IUUC-Hsa-045808	ENSG00000100351.16	O75791	GRAP2; GADS; GRB2L; GRID	Homo sapiens
IUUC-Hsa-046629	ENSG00000005379.15	O95153	TSPOAP1; BZRAP1; KIAA0612; RBP1; RIMBP1	Homo sapiens
IUUC-Hsa-046425	ENSG00000143514.16	Q13625-3	TP53BP2; ASPP2; BBP	Homo sapiens
IUUC-Hsa-045712	ENSG00000142347.16	O00160	MYO1F	Homo sapiens
IUUC-Hsa-045819	ENSG00000141293.15	Q86WV1	SKAP1; SCAP1; SKAP55	Homo sapiens
IUUC-Hsa-045658	ENSG00000071205.11	A1A4S6	ARHGAP10; GRAF2	Homo sapiens
IUUC-Hsa-045684	ENSG00000183111.11	A1IGU5	ARHGEF37	Homo sapiens
IUUC-Hsa-045843	ENSG00000141750.6	Q6ZMT1	STAC2	Homo sapiens
IUUC-Hsa-046986	ENSG00000185482.7	Q96MF2	STAC3	Homo sapiens
IUUC-Hsa-046681	ENSG00000140600.16	Q99963-3	SH3GL3; CNSA3; SH3D2C	Homo sapiens
IUUC-Hsa-046063	ENSG00000107554.16	Q6XZF7	DNMBP; KIAA1010	Homo sapiens
IUUC-Hsa-046825	ENSG00000002834.17	Q14847	LASP1; MLN50	Homo sapiens
IUUC-Hsa-046780	ENSG00000144061.12	O15259-4	NPHP1; NPH1	Homo sapiens
IUUC-Hsa-046728	ENSG00000180353.10	P14317	HCLS1; HS1	Homo sapiens
IUUC-Hsa-046483	ENSG00000174705.12	A1X283	SH3PXD2B; FAD49; KIAA1295; TKS4	Homo sapiens
IUUC-Hsa-046270	ENSG00000173327.7	Q16584	MAP3K11; MLK3; PTK1; SPRK	Homo sapiens
IUUC-Hsa-046818	ENSG00000085733.15	Q14247	CTTN; EMS1	Homo sapiens
IUUC-Hsa-046008	ENSG00000167193.7	P46108	CRK	Homo sapiens
IUUC-Hsa-046053	ENSG00000165912.15	Q9UKS6	PACSIN3	Homo sapiens
IUUC-Hsa-045705	ENSG00000138443.15	F8WAL6	ABI2	Homo sapiens
IUUC-Hsa-046017	ENSG00000158517.13	P14598	NCF1; NOXO2; SH3PXD1A	Homo sapiens
IUUC-Hsa-045902	ENSG00000158092.6	P16333	NCK1; NCK	Homo sapiens
IUUC-Hsa-046285	ENSG00000157483.8	Q12965	MYO1E; MYO1C	Homo sapiens
IUUC-Hsa-045927	ENSG00000154016.13	Q13588	GRAP	Homo sapiens
IUUC-Hsa-045924	ENSG00000151693.9	O43150	ASAP2; DDEF2; KIAA0400	Homo sapiens
IUUC-Hsa-046471	ENSG00000145819.15	Q9UNA1	ARHGAP26; GRAF; KIAA0621; OPHN1L	Homo sapiens
IUUC-Hsa-046375	ENSG00000144681.10	Q99469	STAC	Homo sapiens
IUUC-Hsa-046112	ENSG00000141985.9	Q99961	SH3GL1; CNSA1; SH3D2B	Homo sapiens
IUUC-Hsa-046411	ENSG00000100266.18	Q9UNF0	PACSIN2	Homo sapiens
IUUC-Hsa-047007	ENSG00000060709.14	O15034	RIMBP2; KIAA0318; RBP2	Homo sapiens
IUUC-Hsa-046719	ENSG00000136573.12	P51451	BLK	Homo sapiens
IUUC-Hsa-046936	ENSG00000130758.7	Q02779	MAP3K10; MLK2; MST	Homo sapiens
IUUC-Hsa-046210	ENSG00000129675.15	Q15052	ARHGEF6; COOL2; KIAA0006; PIXA	Homo sapiens
IUUC-Hsa-045778	ENSG00000124507.10	Q9BY11	PACSIN1; KIAA1379	Homo sapiens
IUUC-Hsa-046428	ENSG00000124181.14	P19174-2	PLCG1; PLC1	Homo sapiens
IUUC-Hsa-046435	ENSG00000120896.13	O60504	SORBS3; SCAM1	Homo sapiens
IUUC-Hsa-046385	ENSG00000108798.8	Q9P2A4	ABI3; NESH	Homo sapiens
IUUC-Hsa-046506	ENSG00000088808.16	Q96KQ4	PPP1R13B; ASPP1; KIAA0771	Homo sapiens
IUUC-Hsa-046157	ENSG00000109332.19	P61077	UBE2D3; UBC5C; UBCH5C	Homo sapiens
IUUC-Hsa-045885	ENSG00000131508.15	P62837	UBE2D2; PUBC1; UBC4; UBC5B; UBCH4; UBCH5B	Homo sapiens
IUUC-Hsa-045951	ENSG00000072401.14	P51668	UBE2D1; SFT; UBC5A; UBCH5; UBCH5A	Homo sapiens
IUUC-Hsa-046490	ENSG00000078140.13	P61086	UBE2K; HIP2; LIG	Homo sapiens
IUUC-Hsa-045934	ENSG00000078967.12	Q9Y2X8	UBE2D4; UBCH5D	Homo sapiens
IUUC-Hsa-045963	ENSG00000055208.18	Q9NYJ8	TAB2; KIAA0733; MAP3K7IP2	Homo sapiens
IUUC-Hsa-046566	ENSG00000281766.1	Q8N488	RYBP; DEDAF; YEAF1	Homo sapiens
IUUC-Hsa-046578	ENSG00000179526.16	Q9H0F6	SHARPIN; SIPL1; PSEC0216	Homo sapiens
IUUC-Hsa-046688	ENSG00000157625.15	Q8N5C8	TAB3; MAP3K7IP3	Homo sapiens
IUUC-Hsa-046882	ENSG00000019995.6	Q9UGI0	ZRANB1; TRABID	Homo sapiens
IUUC-Hsa-045738	ENSG00000125826.19	Q9BYM8	RBCK1; C20orf18; RNF54; UBCE7IP3; XAP3; XAP4	Homo sapiens
IUUC-Hsa-046334	ENSG00000182446.13	Q8TAT6	NPLOC4; KIAA1499; NPL4	Homo sapiens
IUUC-Hsa-046269	ENSG00000092098.16	Q96EP0	RNF31; ZIBRA; HOIP	Homo sapiens
IUUC-Hsa-046168	ENSG00000153201.15	P49792	RANBP2; NUP358	Homo sapiens
IUUC-Hsa-046389	ENSG00000121988.17	Q5FWF4	ZRANB3	Homo sapiens
IUUC-Hsa-046689	ENSG00000124789.11	P49790-3	NUP153	Homo sapiens
IUUC-Hsa-045860	ENSG00000163602.9		RYBP	Homo sapiens
IUUC-Hsa-046310	ENSG00000015153.14	Q8IY57-5	YAF2	Homo sapiens
IUUC-Hsa-045791	ENSG00000103326.11	O75808	CAPN15; SOLH	Homo sapiens
IUUC-Hsa-046520	ENSG00000276787.1	Q9Y2M0	FAN1; KIAA1018; MTMR15	Homo sapiens
IUUC-Hsa-046382	ENSG00000106052.13	Q86VP1	TAX1BP1; T6BP; PRO0105	Homo sapiens
IUUC-Hsa-045689	ENSG00000124535.15	Q96S55	WRNIP1; WHIP	Homo sapiens
IUUC-Hsa-046575	ENSG00000162585.16	Q6NZ36	FAAP20; C1orf86; FP7162	Homo sapiens
IUUC-Hsa-046608	ENSG00000170734.11	Q9Y253	POLH; RAD30; RAD30A; XPV	Homo sapiens
IUUC-Hsa-046804	ENSG00000010072.15	Q9H040	SPRTN; C1orf124; DVC1; UNQ1880/PRO4323	Homo sapiens
IUUC-Hsa-047035	ENSG00000188827.10	Q8IY92	SLX4; BTBD12; KIAA1784; KIAA1987	Homo sapiens
IUUC-Hsa-045957	ENSG00000070950.9	Q9NS91	RAD18; RNF73	Homo sapiens
IUUC-Hsa-046294	ENSG00000122008.15	Q9UBT6	POLK; DINB1	Homo sapiens
IUUC-Hsa-046539	ENSG00000136451.8	Q14119	VEZF1; DB1; ZNF161	Homo sapiens
IUUC-Hsa-046571	ENSG00000198690.9	Q9Y2M0-2	FAN1; KIAA1018; MTMR15	Homo sapiens
IUUC-Hsa-045685	ENSG00000089234.15	Q7Z569	BRAP; RNF52	Homo sapiens
IUUC-Hsa-046598	ENSG00000156256.14	Q9Y5T5	USP16; MSTP039	Homo sapiens
IUUC-Hsa-046581	ENSG00000140455.16	Q9Y6I4	USP3	Homo sapiens
IUUC-Hsa-046904	ENSG00000094631.18	Q9UBN7	HDAC6; KIAA0901; JM21	Homo sapiens
IUUC-Hsa-045959	ENSG00000111667.13	P45974	USP5; ISOT	Homo sapiens
IUUC-Hsa-046903	ENSG00000145782.12	O94817	ATG12; APG12; APG12L	Homo sapiens
IUUC-Hsa-046329	ENSG00000143947.12	P62979	RPS27A; UBA80; UBCEP1	Homo sapiens
IUUC-Hsa-045911	ENSG00000129559.12	Q15843	NEDD8	Homo sapiens
IUUC-Hsa-046405	ENSG00000150991.14	P0CG48	UBC	Homo sapiens
IUUC-Hsa-046862	ENSG00000170315.13	P0CG47	UBB	Homo sapiens
IUUC-Hsa-046236	ENSG00000276043.4	Q96T88	UHRF1; ICBP90; NP95; RNF106	Homo sapiens
IUUC-Hsa-045827	ENSG00000167470.12	Q504T8	MIDN	Homo sapiens
IUUC-Hsa-046845	ENSG00000138629.15	Q96S82	UBL7; BMSCUBP; SB132	Homo sapiens
IUUC-Hsa-046226	ENSG00000051108.14	Q15011	HERPUD1; HERP; KIAA0025; MIF1	Homo sapiens
IUUC-Hsa-046419	ENSG00000188612.11	P61956	SUMO2; SMT3B; SMT3H2	Homo sapiens
IUUC-Hsa-046790	ENSG00000103363.14	Q15370	TCEB2; ELOB	Homo sapiens
IUUC-Hsa-046578	ENSG00000179526.16	Q9H0F6	SHARPIN; SIPL1; PSEC0216	Homo sapiens
IUUC-Hsa-046722	ENSG00000185104.19	Q9UNN5	FAF1; UBXD12; UBXN3A; CGI-03	Homo sapiens
IUUC-Hsa-046366	ENSG00000168246.5	Q8WUN7	UBTD2; DCUBP; SB72	Homo sapiens
IUUC-Hsa-046108	ENSG00000116030.16	P63165	SUMO1; SMT3C; SMT3H3; UBL1; OK/SW-cl.43	Homo sapiens
IUUC-Hsa-046999	ENSG00000187608.8	P05161	ISG15; G1P2; UCRP	Homo sapiens
IUUC-Hsa-046284	ENSG00000213886.3	O15205	UBD; FAT10	Homo sapiens
IUUC-Hsa-046633	ENSG00000102178.12	P11441	UBL4A; DXS254E; GDX; UBL4	Homo sapiens
IUUC-Hsa-046823	ENSG00000014123.9	O94874	UFL1; KIAA0776; NLBP; RCAD	Homo sapiens
IUUC-Hsa-046906	ENSG00000197442.9	Q99683	MAP3K5; ASK1; MAPKKK5; MEKK5	Homo sapiens
IUUC-Hsa-045738	ENSG00000125826.19	Q9BYM8	RBCK1; C20orf18; RNF54; UBCE7IP3; XAP3; XAP4	Homo sapiens
IUUC-Hsa-046074	ENSG00000184900.15	P55854	SUMO3; SMT3A; SMT3H1	Homo sapiens
IUUC-Hsa-046761	ENSG00000175520.8	Q9H347	UBQLN3	Homo sapiens
IUUC-Hsa-046019	ENSG00000090686.15	Q86UV5	USP48; USP31	Homo sapiens
IUUC-Hsa-045759	ENSG00000164332.7	Q8WVY7	UBLCP1	Homo sapiens
IUUC-Hsa-046052	ENSG00000135655.14	Q9Y4E8	USP15; KIAA0529	Homo sapiens
IUUC-Hsa-045669	ENSG00000114316.12	Q13107	USP4; UNP; UNPH	Homo sapiens
IUUC-Hsa-045706	ENSG00000101557.14	P54578	USP14; TGT	Homo sapiens
IUUC-Hsa-046427	ENSG00000135114.12	Q15646	OASL; TRIP14	Homo sapiens
IUUC-Hsa-046891	ENSG00000120686.11	P61960	UFM1; C13orf20; BM-002	Homo sapiens
IUUC-Hsa-045751	ENSG00000099995.18	Q15459	SF3A1; SAP114	Homo sapiens
IUUC-Hsa-046750	ENSG00000198258.10	Q9BZL1	UBL5	Homo sapiens
IUUC-Hsa-046457	ENSG00000168591.15	Q71RG4	TMUB2; FP2653; UNQ1897/PRO4343	Homo sapiens
IUUC-Hsa-046599	ENSG00000149806.10	E9PM49	FAU	Homo sapiens
IUUC-Hsa-046783	ENSG00000197312.11	Q5TDH0	DDI2	Homo sapiens
IUUC-Hsa-046701	ENSG00000223573.6	A0A1B0GVN0	TINCR	Homo sapiens
IUUC-Hsa-045925	ENSG00000224654.2		UBD	Homo sapiens
IUUC-Hsa-046800	ENSG00000182568.16	Q01826-2	SATB1	Homo sapiens
IUUC-Hsa-046324	ENSG00000119042.16	Q9UPW6	SATB2; KIAA1034	Homo sapiens
IUUC-Hsa-046431	ENSG00000103353.15	O14562	UBFD1; UBPH	Homo sapiens
IUUC-Hsa-045720	ENSG00000206468.3	A0A0G2JH67	UBD	Homo sapiens
IUUC-Hsa-045948	ENSG00000161981.10	Q9BV90	SNRNP25; C16orf33	Homo sapiens
IUUC-Hsa-046976	ENSG00000151835.14	Q9NZJ4	SACS; KIAA0730	Homo sapiens
IUUC-Hsa-046806	ENSG00000175518.6	Q8IYU4	UBQLNL	Homo sapiens
IUUC-Hsa-046077	ENSG00000167118.10	Q9BTM9	URM1; C9orf74	Homo sapiens
IUUC-Hsa-046504	ENSG00000196358.10	Q96CW9-2	NTNG2; KIAA1857; LMNT2; UNQ9381/PRO34206	Homo sapiens
IUUC-Hsa-046628	ENSG00000165886.4	Q9HAC8	UBTD1	Homo sapiens
IUUC-Hsa-045966	ENSG00000172671.19	Q86XD8	ZFAND4; ANUBL1	Homo sapiens
IUUC-Hsa-046847	ENSG00000183735.9	Q9UHD2	TBK1; NAK	Homo sapiens
IUUC-Hsa-046972	ENSG00000170967.4	Q8WTU0	DDI1	Homo sapiens
IUUC-Hsa-046639	ENSG00000164897.12	Q9BVT8	TMUB1; C7orf21; DULP; HOPS; SB144; UNQ763/PRO1555	Homo sapiens
IUUC-Hsa-046441	ENSG00000105254.11	Q99426	TBCB; CG22; CKAP1	Homo sapiens
IUUC-Hsa-045822	ENSG00000099797.12	Q9NZ01	TECR; GPSN2; SC2	Homo sapiens
IUUC-Hsa-046849	ENSG00000122257.18	Q7Z6E9	RBBP6; P2PR; PACT; RBQ1; My038	Homo sapiens
IUUC-Hsa-045687	ENSG00000114354.13	Q92734	TFG	Homo sapiens
IUUC-Hsa-046423	ENSG00000169967.16	Q9Y2U5	MAP3K2; MAPKKK2; MEKK2	Homo sapiens
IUUC-Hsa-046390	ENSG00000161011.19	Q13501	SQSTM1; ORCA; OSIL	Homo sapiens
IUUC-Hsa-046189	ENSG00000124171.8	Q9BYG5	PARD6B; PAR6B	Homo sapiens
IUUC-Hsa-046137	ENSG00000198909.7	Q99759	MAP3K3; MAPKKK3; MEKK3	Homo sapiens
IUUC-Hsa-046330	ENSG00000178184.15	Q9BYG4	PARD6G; PAR6G	Homo sapiens
IUUC-Hsa-045869	ENSG00000188554.13	Q14596	NBR1; 1A13B; KIAA0049; M17S2; MIG19	Homo sapiens
IUUC-Hsa-046991	ENSG00000163558.12	P41743	PRKCI; DXS1179E	Homo sapiens
IUUC-Hsa-045779	ENSG00000100365.14	Q15080	NCF4; SH3PXD4	Homo sapiens
IUUC-Hsa-045815	ENSG00000102981.9	Q9NPB6	PARD6A; PAR6A	Homo sapiens
IUUC-Hsa-047038	ENSG00000137764.19	Q13163	MAP2K5; MEK5; MKK5; PRKMK5	Homo sapiens
IUUC-Hsa-045681	ENSG00000273167.1	A0A0A0MRY4	RP11-307N16.6	Homo sapiens
IUUC-Hsa-045755	ENSG00000173960.12	P68543	UBXN2A; UBXD4	Homo sapiens
IUUC-Hsa-046722	ENSG00000185104.19	Q9UNN5	FAF1; UBXD12; UBXN3A; CGI-03	Homo sapiens
IUUC-Hsa-046321	ENSG00000158062.20	Q5T124	UBXN11; SOC; UBXD5; PP2243	Homo sapiens
IUUC-Hsa-045714	ENSG00000180667.10	Q5VVQ6	YOD1; DUBA8; HIN7; OTUD2; PRO0907	Homo sapiens
IUUC-Hsa-046797	ENSG00000162191.13	Q04323	UBXN1; SAKS1	Homo sapiens
IUUC-Hsa-045728	ENSG00000167671.11	Q9BZV1	UBXN6; UBXD1; UBXDC2	Homo sapiens
IUUC-Hsa-046827	ENSG00000163960.11	O94888	UBXN7; KIAA0794; UBXD7	Homo sapiens
IUUC-Hsa-047003	ENSG00000144224.16	Q92575	UBXN4; KIAA0242; UBXD2; UBXDC1	Homo sapiens
IUUC-Hsa-046748	ENSG00000104691.14	O00124	UBXN8; D8S2298E; REP8; UBXD6	Homo sapiens
IUUC-Hsa-045993	ENSG00000113194.12	Q96CS3	FAF2; ETEA; KIAA0887; UBXD8; UBXN3B	Homo sapiens
IUUC-Hsa-045773	ENSG00000088833.17	Q9UNZ2	NSFL1C; UBXN2C	Homo sapiens
IUUC-Hsa-046853	ENSG00000215114.7	Q14CS0	UBXN2B	Homo sapiens
IUUC-Hsa-047027	ENSG00000162543.5	Q96LJ8	UBXN10; UBXD3	Homo sapiens
IUUC-Hsa-046613	ENSG00000169696.15	Q9BZE9-2	ASPSCR1; ASPL; RCC17; TUG; UBXD9; UBXN9	Homo sapiens
IUUC-Hsa-046055	ENSG00000101460.12	Q9H492	MAP1LC3A	Homo sapiens
IUUC-Hsa-046492	ENSG00000197769.5	Q9BXW4	MAP1LC3C	Homo sapiens
IUUC-Hsa-045905	ENSG00000170296.9	O95166	GABARAP; FLC3B; HT004	Homo sapiens
IUUC-Hsa-046160	ENSG00000140941.12	Q9GZQ8	MAP1LC3B; MAP1ALC3	Homo sapiens
IUUC-Hsa-046493	ENSG00000139112.10	Q9H0R8	GABARAPL1; GEC1	Homo sapiens
IUUC-Hsa-045693	ENSG00000258102.3	A6NCE7	MAP1LC3B2	Homo sapiens
IUUC-Hsa-046764	ENSG00000034713.7	P60520	GABARAPL2; FLC3A; GEF2	Homo sapiens
IUUC-Hsa-046419	ENSG00000188612.11	P61956	SUMO2; SMT3B; SMT3H2	Homo sapiens
IUUC-Hsa-046108	ENSG00000116030.16	P63165	SUMO1; SMT3C; SMT3H3; UBL1; OK/SW-cl.43	Homo sapiens
IUUC-Hsa-046074	ENSG00000184900.15	P55854	SUMO3; SMT3A; SMT3H1	Homo sapiens
IUUC-Hsa-045900	ENSG00000177688.6	Q6EEV6	SUMO4; SMT3H4	Homo sapiens
IUUC-Hsa-045710	ENSG00000114742.13	Q8TAF3	WDR48; KIAA1449; UAF1	Homo sapiens
IUUC-Hsa-045676	ENSG00000107262.17	Q99933	BAG1; HAP	Homo sapiens
IUUC-Hsa-046614	ENSG00000179262.9	P54725	RAD23A; Hhr23A	Homo sapiens
IUUC-Hsa-046456	ENSG00000013374.15	Q9Y5A7	NUB1; NYREN18	Homo sapiens
IUUC-Hsa-046329	ENSG00000143947.12	P62979	RPS27A; UBA80; UBCEP1	Homo sapiens
IUUC-Hsa-046669	ENSG00000135018.13	Q9UMX0	UBQLN1; DA41; PLIC1	Homo sapiens
IUUC-Hsa-046687	ENSG00000204463.12	P46379	BAG6; BAT3; G3	Homo sapiens
IUUC-Hsa-046531	ENSG00000130560.8	Q9BSL1	UBAC1; GBDR1; KPC2; UBADC1	Homo sapiens
IUUC-Hsa-046554	ENSG00000160803.7	Q9NRR5	UBQLN4; C1orf6; CIP75; UBIN	Homo sapiens
IUUC-Hsa-046016	ENSG00000185345.18	O60260	PARK2; PRKN	Homo sapiens
IUUC-Hsa-046519	ENSG00000119318.12	P54727	RAD23B; Hhr23B	Homo sapiens
IUUC-Hsa-046768	ENSG00000188021.8	Q9UHD9	UBQLN2; N4BP4; PLIC2; HRIHFB2157	Homo sapiens
IUUC-Hsa-046422	ENSG00000147854.16	Q96PU4	UHRF2; NIRF; RNF107	Homo sapiens
IUUC-Hsa-045911	ENSG00000129559.12	Q15843	NEDD8	Homo sapiens
IUUC-Hsa-046609	ENSG00000221983.7	M0R2S1	UBA52	Homo sapiens
IUUC-Hsa-046405	ENSG00000150991.14	P0CG48	UBC	Homo sapiens
IUUC-Hsa-046062	ENSG00000255526.6	E9PL57	NEDD8-MDP1	Homo sapiens
IUUC-Hsa-046336	ENSG00000227761.10	A0A0G2JK23	BAG6	Homo sapiens
IUUC-Hsa-046856	ENSG00000186150.4	Q8N7F7	UBL4B	Homo sapiens
IUUC-Hsa-046862	ENSG00000170315.13	P0CG47	UBB	Homo sapiens
IUUC-Hsa-046393	ENSG00000122042.9	O95164	UBL3; PNSC1	Homo sapiens
IUUC-Hsa-046453	ENSG00000038210.12	Q8TCG2	PI4K2B	Homo sapiens
IUUC-Hsa-045703	ENSG00000278644.2	P35227	PCGF2; MEL18; RNF110; ZNF144	Homo sapiens
IUUC-Hsa-045665	ENSG00000269897.5	P35226	COMMD3-BMI1; BMI1; PCGF4; RNF51	Homo sapiens
IUUC-Hsa-046736	ENSG00000156374.14	Q9BYE7	PCGF6; MBLR; RNF134	Homo sapiens
IUUC-Hsa-046100	ENSG00000121481.10	Q99496	RNF2; BAP1; DING; HIPI3; RING1B	Homo sapiens
IUUC-Hsa-046308	ENSG00000185619.18	Q3KNV8	PCGF3; RNF3; RNF3A	Homo sapiens
IUUC-Hsa-046738	ENSG00000180628.14	Q86SE9	PCGF5; RNF159	Homo sapiens
IUUC-Hsa-045710	ENSG00000114742.13	Q8TAF3	WDR48; KIAA1449; UAF1	Homo sapiens
IUUC-Hsa-046271	ENSG00000115289.13	Q9BSM1	PCGF1; NSPC1; RNF68	Homo sapiens
IUUC-Hsa-046088	ENSG00000168283.13	Q5T8Z2	BMI1	Homo sapiens

## Sheet: symbol
SYMBOL
UBA1
UBA3
UBA5
UBA7
UBA6
NAE1
SAE1
UBA2
ATG7
ATG3
ATG10
UBE2U
UBE2E3
UBE2W
UBE2D3
UBE2J1
UBE2E2
BIRC6
UBE2D2
UBE2G1
UBE2D1
UBE2A
UBE2T
UBE2Z
UBE2C
UBE2I
UBE2H
UBE2J2
UBE2G2
UBE2L3
UBE2O
UBE2N
UBE2E1
UBE2Q1
UBE2L6
UBE2F
UBE2Q2
UBE2B
UBE2S
UBE2R2
UBE2K
UBE2M
UBE2D4
CDC34
UBE2L5
UBE2NL
UBE2V2
UBE2V1
TSG101
PEDS1-UBE2V1
UFC1
KCTD7
TNFAIP3
HECTD1
G2E3
HECTD4
UBR5
WWP1
NEDD4
HERC1
UBE3B
HERC3
NEDD4L
UBE3A
HECW1
HERC4
HECTD3
UBE3D
SMURF1
WWP2
AREL1
UBE3C
HUWE1
HECTD2
TRIP12
HERC5
HERC6
HACE1
ITCH
SMURF2
HERC2
HECW2
UBR4
UBR2
UBR1
RNF19A
RNF216
RNF14
ARIH1
RNF19B
PRKN
ARIH2
RBCK1
RNF31
ANKIB1
RNF144B
CUL9
RNF144A
PCGF2
UHRF1
BFAR
COMMD3-BMI1
MARCHF2
TRIM28
PIAS2
RNF213
RNF115
RNF167
ANAPC11
TRAF3
RNF111
DTX3
RNF24
ZNRF3
MYCBP2
RNF170
TRAF6
TRIM3
RNF217
RNF130
RNF150
MIB2
MARCHF1
RNF182
MARCHF10
RNF5
TRIM51
PEX10
TRIM31
CBLL1
TRIM26
TRIM40
TRIM27
RFPL4A
CHFR
TRIM73
BRAP
RING1
TRIM39
MARCHF7
RNF43
PPARA
MGRN1
TTC3
CCNB1IP1
MARCHF8
TRIM37
PIAS3
RNF13
RNF208
LTN1
RNF20
RNF180
TRIM71
TMEM129
MID1
TRIM6
TRIM54
TRIM5
TRIM22
NFX1
SYVN1
RNF186
PJA1
TRIM63
TRIM32
RC3H2
RNF8
RNF113A
XIAP
PCGF6
NEURL1B
RNF146
RC3H1
COP1
RNF2
SHPRH
MDM4
TRIM17
PCGF3
RNF121
DZIP3
NSMCE1
RNF34
PJA2
RFWD3
TOPORS
MARCHF5
PELI1
TRIM33
BRCA1
TRIM38
PEX2
MYLIP
SIAH1
TRIM13
TRIM4
RNF220
TRIM6-TRIM34
RBBP6
RNF6
RNF41
TRIM24
NHLRC1
RNF133
TRIM2
PCGF5
ZNRF1
TRIM46
ZMIZ1
TRIM50
RLIM
MARCHF11
TRAIP
RNF135
RNF123
TRAF7
RNF185
RNF10
RNF40
RCHY1
DTX2
CBLL2
LRSAM1
ZNRF2
TRIM72
PELI3
RNF168
TRIM25
CNOT4
RFFL
TRIM41
RNF4
SIAH2
RNF166
RNF152
RNF26
VPS41
HLTF
MSL2
TRIM59
SH3RF3
ZMIZ2
MARCHF3
RNF181
TRIM56
RNF187
RNFT1
TRIM35
RNF139
TRIM8
IRF2BP1
TRIM68
RAG1
TRIM9
DTX3L
RNF25
ZSWIM2
RNF126
TRIM62
AMFR
PPARG
NSMCE2
TRIM74
SH3RF1
TRIM11
TRIM36
UHRF2
MARCHF6
RNF7
MARCHF4
TRIM43
CBLC
TRIM65
PML
PELI2
RNF113B
MARCHF9
RNF141
RAD18
PHRF1
MUL1
CBLB
CBL
LNX1
PDZRN3
BIRC3
PIAS4
MID2
RNF138
MIB1
TRAF5
MNAT1
BARD1
TRIM15
RNF38
MDM2
DTX1
TRIM45
RNF122
MKRN1
RNF128
TRIM47
TRIM21
PIAS1
TRAF2
RNF114
RNF11
RNF103
FANCL
PCGF1
TRIM23
BIRC2
DTX4
PEX12
ZNRF4
VPS18
RNF125
UBOX5
BIRC7
RBX1
OSTM1
TRIM69
TRIM52
RNF225
TRIM16
RNF145
TRIM60
GTF2H2C
TRIM59-IFT80
RNF39
RNF223
NEURL3
TRIM10
RFPL4B
CPNE1
RNF148
RNF212
TRIM48
RNF212B
RNF222
LONRF1
RSPRY1
RNF215
LONRF3
TRIM58
SH3RF2
RNF175
TRIML1
TRIM61
AHCTF1
RNF32
TRIM55
FYCO1
RNF149
C10orf90
RMND5A
RNF44
TRIM7
RNF165
RNF157
SCAF11
TRAF4
RNFT2
CDC27
ANAPC13
ANAPC10
ANAPC7
CDC23
CDC26
ANAPC1
ANAPC2
ANAPC4
ANAPC5
CDC16
SSR3
GAN
BTBD9
KBTBD13
SPOP
KLHL42
KBTBD7
RCBTB1
KLHL21
KLHL12
KLHL9
KLHL7
KLHL17
KLHL22
KLHL11
KLHL3
KLHL10
KLHL40
KLHL41
KLHL8
KLHL13
KLHL2
KLHL20
KEAP1
IPP
KLHL5
KBTBD6
KLHL1
KLHL4
KLHL28
KLHL6
KLHL25
KLHL38
KBTBD2
ENC1
SPOPL
KLHL23
PHOSPHO2-KLHL23
KLHL24
KLHL18
CUL2
CUL1
CUL4B
CUL5
CUL4A
CUL7
CUL3
ATG16L1
DCAF7
FBXW2
DCAF11
TLE3
WDR61
WSB2
RACK1
CIAO1
AMBRA1
NLE1
TBL1XR1
DCAF1
WDR26
PWP1
PLAA
PAFAH1B1
SMU1
FBXW10
FZR1
RBBP7
KATNB1
DCAF10
TLE1
RBBP4
BTRC
TAF5
DTL
DCAF12
WDR5
DCAF4
DCAF5
NUP43
BRWD1
WDR53
FBXW4
WDR5B
FBXW5
WDTC1
POC1B
DCAF6
CDC20
FBXW8
GNB2
WDR48
DCAF13
WDR82
FBXW7
PHIP
FBXW11
ERCC8
RBBP5
WDR76
SNRNP40
EED
TLE2
WSB1
WDR59
WDR12
DDB2
GRWD1
CORO7
PRPF19
TBL1X
CSTF1
LOC102724159
DNAI1
WDR38
CFAP57
MED16
FBXW9
EML2
WDR18
DNAI2
CORO7-PAM16
BOP1
TBL3
CORO2B
UTP4
WDR72
NEDD1
WDR25
EML5
NWD1
NUP37
APAF1
WDR90
PAAF1
DMXL2
DMXL1
EML3
WDR74
RAE1
DENND3
UTP15
WDR36
SEC31A
WDR1
PLRG1
WDR86
DCAF8
MAPKBP1
PPP2R2D
DCAF8L2
NBEAL2
NBEAL1
WDR27
WDR87
AAMP
ELP2
DCAF8L1
WRAP53
NSMAF
WDR20
KIF21B
CORO1C
WDR83
WDR81
DYNC2I1
WDR43
EML4
WDR62
WDR47
EFCAB8
SEH1L
EIPR1
DYNC1I2
CDRT1
WDR6
WDR89
PPP2R2B
LLGL2
WDR45B
STRN4
LYST
SEC13
TBL1Y
NOL10
CDC20B
NBEA
PAK1IP1
GNB1
WDR13
TLE4
PRPF4
WDR31
EIF3I
BRWD3
DYNC2I2
DCAF12L1
DNAI4
SEC31B
CDC40
BUB3
COPA
AHI1
TAF5L
WDR64
KIF21A
WDHD1
DCAF12L2
WDSUB1
GTF3C2
IFT172
WDR55
WDR37
STRN3
PIK3R4
EML6
WDR88
WDR91
CFAP52
WDR3
WDR54
CORO6
CORO2A
CORO1B
MIOS
PPP2R2C
EML1
COPB2
SPAG16
WDR4
GNB1L
IFT80
THOC6
DYNC1I1
WDR97
WDR45
WDR33
STXBP5
ATG16L2
DCAF4L2
PEX7
LLGL1
PPP2R2A
WDR75
CHAF1B
DAW1
WDR49
RPTOR
TBL2
MLST8
WDFY2
WDR41
POC1A
IFT122
WDFY3
CFAP44
DNAAF10
DNAI3
LRWD1
SHKBP1
PWP2
CFAP251
WIPI2
TBC1D31
GEMIN5
WDR17
DPH7
STXBP5L
WRAP73
DMWD
SCAP
WDFY4
WDR70
THOC3
STRN
ZNF106
WDR11
HIRA
ARPC1A
TEP1
GNB5
PPWD1
PREB
KCTD3
WDR7
WDR44
ARPC1B
WDR24
TLE6
WDR77
WDFY1
RRP9
GNB4
GNB3
UTP18
CORO1A
STRAP
ASB2
LRRC41
SOCS7
SPSB2
LOC105369632
ASB11
ASB15
TMF1
SOCS6
SOCS4
ASB9
NEURL2
ASB12
CISH
SOCS2
ASB7
SOCS1
SOCS3
SPSB1
ASB4
ASB8
SPSB4
FEM1B
SOCS5
LRR1
MED8
ASB6
ASB1
VHL
RAB40C
RAB40B
ELOA
ASB14
RAB40A
RAB40AL
FBXO17
SKP2
FBXL17
CDCA3
FBXO32
FBXO8
FBXL7
FBXL2
FBXO10
FBXO15
FBXO11
CCNF
FBXL19
FBH1
KDM2B
FBXO6
FBXO42
FBXL4
FBXO28
ZC3HC1
FBXL3
FBXO2
FBXO25
FBXL5
FBXL14
FBXO40
FBXL6
FBXO31
FBXO45
FBXO22
FBXO33
FBXO4
FBXO7
FBXO3
FBXL20
FBXO44
FBXL12
FBXO9
FBXO30
FBXL15
C17orf78
GTF3C1
FBXL8
FAM53C
LOC100128966
SRM
FBXO48
TMEM183A
SETMAR
CCRL2
DCUN1D2
DCUN1D3
DCUN1D1
DCUN1D5
UCHL1
CADPS2
KCMF1
CREBBP
FUS
AURKA
RWDD3
UFL1
MALT1
HDAC4
ZFP91
SART1
PDLIM2
E4F1
STC1
RANBP2
CBX4
KAT2B
EP300
IRF2BPL
CRBN
RASD2
NUP62
UPF1
KMT2B
MAP3K1
ING4
KMT2A
ING1
AIRE
PHF14
DPF3
CHD4
KDM5D
KDM2A
JADE1
NSD2
NSD1
PHF1
PHF21A
TRIM66
KDM5A
KDM7A
DIDO1
INTS12
BAZ1A
CHD3
KDM5C
MTF2
KDM5B
PHF2
PHF8
DPF1
TAF3
BAZ1B
PHF10
BPTF
NSD3
ING3
ING5
ING2
KMT2D
KAT6A
CHD5
KMT2C
DPF2
NOSIP
UBE4B
TRAF3IP2
PPIL2
UBE4A
STUB1
RNF151
LDB2
PDZRN4
LONRF2
ODAD2
RHOBTB2
KCTD6
RHOBTB3
ZBTB18
KCTD21
RHOBTB1
KCTD11
KCTD13
KCTD5
SLX4
BCL6B
NACC1
ABTB1
TNFAIP1
KLHL33
BTBD8
IBTK
BTBD7
ZBTB8B
ZBTB25
KLHL36
ZBTB42
ZBTB1
KLHL35
ZBTB7C
KBTBD4
ZBTB44
KBTBD3
ZBTB38
ZNF131
KLHL29
ZBTB20
BTBD19
BTBD18
ABTB2
ZBTB22
RCBTB2
ZBTB10
ZBTB7B
KBTBD8
KLHL30
HIC2
KLHL31
BCL6
BTBD3
KBTBD12
KCTD17
ZBTB9
ZBTB3
BTBD6
ZBTB4
KLHL34
ZBTB48
ZBTB17
ZBTB40
ZBTB6
ZBTB8A
ZBTB43
NACC2
KLHL32
ZBTB37
IVNS1ABP
ZBTB41
KLHL14
ZBTB14
ZBTB45
MYNN
GZF1
ZBTB49
ZBTB16
CCIN
KLHL15
ZBTB33
ZBTB2
HIC1
KCTD2
ZBTB7A
ZBTB34
ZBTB11
ZBTB21
ZBTB5
KLHL26
ZBTB39
BACH1
GRIK1-AS2
BTBD11
PATZ1
BTBD1
BACH2
BTBD2
ZBTB46
ZBTB47
ZBTB24
KCTD10
KCTD9
LZTR1
DDB1
ELOC
ELOB
DCAF16
DCAF17
ARNT
RICTOR
HOXB4
DCAF15
TRPC4AP
AHR
ATG5
FEM1C
SKP1
MYSM1
PSMD14
STAMBPL1
BRCC3
COPS5
EIF3H
MPND
PSMD7
COPS6
MINDY1
MINDY2
MINDY3
MINDY4
ZC3H12A
TAF1D
TRIM44
UFD1
PARP11
SENP8
SENP1
SENP6
SENP7
UFSP1
SENP5
SENP3
SENP2
UFSP2
JOSD2
ATXN3
ATXN3L
JOSD1
OTUB2
OTUD7B
OTUB1
OTUD1
OTUD3
YOD1
ZRANB1
VCPIP1
OTUD7A
OTUD6B
OTUD5
OTUD4
OTUD6A
BAP1
UCHL3
UCHL5
USP27X
USP36
USP6
USP35
USP17L5
USP51
USP45
USP40
USP46
USP39
USP16
USP47
USP19
USP34
USP49
USP3
USP20
USP26
USP33
USP7
USP1
USP54
USP9Y
TTTY15
USP17L2
USP17L1
USP9X
CYLD
USP48
USP8
USP38
USP42
USP32
USP24
USP21
USP25
USP43
USP12
USP15
USP53
USP4
USP13
USP14
USP22
USP2
USP44
USP37
USP30
USPL1
USP29
USP5
USP10
USP11
USP18
USP28
USP17L24
USP17L22
USP17L15
USP17L21
USP17L18
USP50
USP17L13
USP17L19
USP17L17
USP17L11
USP17L20
PAN2
USP17L3
USP17L7
USP17L8
USP17L4
USP41
USP17L10
USP17L12
USP31
TAB2
FANCD2
TAB3
AUP1
CUEDC2
PSEN2
ERCC6
PSEN1
TOLLIP
N4BP2
CUEDC1
SMARCAD1
TOM1L1
GGA3
TOM1
GGA1
GGA2
TOM1L2
IKBKG
RAD23A
NUB1
UBL7
LATS1
TDRD3
BRSK2
MARK3
UBAC2
MARK2
FAF1
SQSTM1
LATS2
UBAP2
UBQLN1
SIK3
UBAC1
UBQLN4
MARK1
UBAP2L
RAD23B
NBR1
UBQLN2
TNK2
UBASH3A
TNIP2
TNIP1
UBQLN3
UBXN1
UBAP1
UBXN7
UBASH3B
SIK1
OPTN
MARK4
FAF2
NSFL1C
RHBDD3
TNIP3
TNRC6C
NXF1
DHX36
NACA
PRKAA1
ILRUN
PRKAA2
DNAJC6
OR2B11
REV1
POLI
ESR1
STAMBP
PRPF8
ADRM1
ZFAND5
RABGEF1
ZFAND6
EPS15
DNAJB2
HGS
ANKRD13D
PPP2CA
EPS15L1
ANKRD13B
STAM
UIMC1
PSMD4
EPN2
AP1G2
INPPL1
EPN1
EPN3
STAM2
ANKRD13A
PIPSL
LAPTM5
ZFAND2B
DDX58
NOD2
IFIH1
NOD1
GCH1
SPART
UBTD2
DNAJC2
FXN
VCP
SDCBP
VPS36
SH3KBP1
CD2AP
AMPH
LCK
BIN1
NCF4
NCK2
ABL1
SPTAN1
BTK
RIMBP3B
RIMBP3
NEB
NOSTRIN
SORBS1
FNBP1L
SH3D19
VAV1
YES1
PLCG2
PSTPIP1
MAP3K9
VAV3
LYN
ASAP1
ABL2
ARHGAP4
SH3D21
FCHSD1
CASS4
RIMBP3C
BCAR1
FCHSD2
SH3YL1
GRB2
SNX9
ITSN1
SH3GL2
NEDD9
NEBL
ABI1
HCK
ARHGEF7
FGR
SRC
VAV2
SH3PXD2A
NCF2
MAP3K21
PPP1R13L
SORBS2
ITSN2
FYN
CRKL
OSTF1
SKAP2
GRAPL
TRIO
GRAP2
TSPOAP1
TP53BP2
MYO1F
SKAP1
ARHGAP10
ARHGEF37
STAC2
STAC3
SH3GL3
DNMBP
LASP1
NPHP1
HCLS1
SH3PXD2B
MAP3K11
CTTN
CRK
PACSIN3
ABI2
NCF1
NCK1
MYO1E
GRAP
ASAP2
ARHGAP26
STAC
SH3GL1
PACSIN2
RIMBP2
BLK
MAP3K10
ARHGEF6
PACSIN1
PLCG1
SORBS3
ABI3
PPP1R13B
RYBP
SHARPIN
NPLOC4
ZRANB3
NUP153
YAF2
CAPN15
FAN1
TAX1BP1
WRNIP1
FAAP20
POLH
SPRTN
POLK
VEZF1
HDAC6
ATG12
RPS27A
NEDD8
UBC
UBB
MIDN
HERPUD1
SUMO2
SUMO1
ISG15
UBD
UBL4A
MAP3K5
SUMO3
UBLCP1
OASL
UFM1
SF3A1
UBL5
TMUB2
FAU
DDI2
TINCR
SATB1
SATB2
UBFD1
SNRNP25
SACS
UBQLNL
URM1
NTNG2
UBTD1
ZFAND4
TBK1
DDI1
TMUB1
TBCB
TECR
TFG
MAP3K2
PARD6B
MAP3K3
PARD6G
PRKCI
PARD6A
MAP2K5
SPATA13
UBXN2A
UBXN11
UBXN6
UBXN4
UBXN8
UBXN2B
UBXN10
ASPSCR1
MAP1LC3A
MAP1LC3C
GABARAP
MAP1LC3B
GABARAPL1
MAP1LC3B2
GABARAPL2
SUMO4
BAG1
BAG6
UBA52
NEDD8-MDP1
UBL4B
UBL3
PI4K2B
BMI1
